# Supplementary material for: High-throughput continuous evolution of compact Cas9 variants targeting single-nucleotide-pyrimidine PAMs
Source: Nat Biotechnol. 2022 Sep 8;41(1):96–107. doi: 10.1038/s41587-022-01410-2 (PMC9849140; doi:10.1038/s41587-022-01410-2)
Supplement: Supplementary file 3 — Compiled BE-PPA library data used to characterize the PAM profile of Cas9 variants; compiled GUIDE-seq analysis; list of target sites. [file 41587_2022_1410_MOESM3_ESM.xlsx]

## Sheet: SI Table 1 - CBE-PPA validation
CBE-PPA validation, comparing SpCas9-BE2 in CBE-PPA to BE4max in HEK293T cell integrated library
CBE-PPA parameters									Notes
	Library plasmid		pTPH342						see Supplementary Table 6
	Target site		GGCCCAGACTGAGCACGTGA						analyzed target C highlighted
	PAMs (count)		64 evaluated, 1,024 total						library consists of 5N PAM sequences flanking the target site, positions 1 & 5 were pooled in the analysis (64 total)
	Base editor plasmid		pTPH343 (rAPOBEC1-dSpCas9, SpCas9 sgRNA)						see Supplementary Table 6
CBE-PPA count of aligned reads per PAM				CBE-PPA raw % sequencing reads (all nucleotides) observed at each PAM					CBE-PPA SpCas9-BE2 normalized editing						Mammalian cell base editing library BE4 normalized editing (editing values from Miller et al. 2020, ref #6)
PAM (NNNNN)	r1	r2		PAM	Nucleotide	r1 - C analyzed	r2 - C analyzed		PAM	r1	r2	average	normalized average		PAM	r1 - (normalized editing)	r2 - normalized editing	normalized average
NAAA	13760	22812		NAAA	A	0	0		NAAA	0.00268895	0.00184114	0.00226504	0.0267123		NAAA	0.00835329	0.00925457	0.00880393
NAAC	40482	64292		NAAA	T	0.00268895	0.00184114		NAAC	0.00289017	0.00147763	0.0021839	0.0257553		NAAC	0.012112	0.0210665	0.0165893
NAAG	18042	29198		NAAA	C	0.997311	0.998115		NAAG	0.0122492	0.00575382	0.00900151	0.106157		NAAG	0.0190424	0.033469	0.0262557
NAAT	22721	36246		NAAA	G	0	4.38366e-05		NAAT	0.00162845	0.000965624	0.00129704	0.0152963		NAAT	0.008709	0.00800286	0.00835593
NACA	19088	29845		NAAA	N	0	0		NACA	0.00151928	0.000871168	0.00119522	0.0140956		NACA	0.0105943	0.00660607	0.00860017
NACC	21594	33595		NAAA	-	0	0		NACC	0.00194498	0.00089299	0.00141899	0.0167345		NACC	0.0121772	0.0119267	0.0120519
NACG	38865	60914		NAAC	A	0.000148214	0.000124432		NACG	0.0151293	0.00740388	0.0112666	0.13287		NACG	0.0128471	0.0173856	0.0151164
NACT	22758	36360		NAAC	T	0.00289017	0.00147763		NACT	0.00131822	0.0010451	0.00118166	0.0139356		NACT	0.00913586	0.00812095	0.00862841
NAGA	17181	27439		NAAC	C	0.996888	0.998398		NAGA	0.0575054	0.0305769	0.0440411	0.519389		NAGA	0.402873	0.431173	0.417023
NAGC	30003	46548		NAAC	G	7.4107e-05	0		NAGC	0.070493	0.0411833	0.0558381	0.658513		NAGC	0.436938	0.481956	0.459447
NAGG	29018	44310		NAAC	N	0	0		NAGG	0.0701978	0.0410291	0.0556135	0.655864		NAGG	0.430844	0.472901	0.451872
NAGT	29702	47692		NAAC	-	0	0		NAGT	0.0557875	0.0320599	0.0439237	0.518003		NAGT	0.401515	0.441632	0.421574
NATA	18606	30516		NAAG	A	5.54262e-05	3.42489e-05		NATA	0.00112867	0.000884782	0.00100672	0.0118726		NATA	0.00973464	0.00820529	0.00896996
NATC	27056	42881		NAAG	T	0.0122492	0.00575382		NATC	0.00114577	0.00067629	0.000911031	0.010744		NATC	0.00677038	0.00830651	0.00753844
NATG	33660	53592		NAAG	C	0.98764	0.994212		NATG	0.0108734	0.00550455	0.008189	0.096575		NATG	0.0133155	0.0107492	0.0120323
NATT	28689	46447		NAAG	G	5.54262e-05	0		NATT	0.00125484	0.000968846	0.00111184	0.0131122		NATT	0.00611231	0.00350884	0.00481058
NCAA	16247	25553		NAAG	N	0	0		NCAA	0.000677048	0.000978359	0.000827703	0.00976132		NCAA	0.012189	0.0110191	0.0116041
NCAC	37593	59669		NAAG	-	0	0		NCAC	0.00119703	0.00077092	0.000983975	0.0116043		NCAC	0.00652138	0.00520591	0.00586365
NCAG	29491	46341		NAAT	A	4.40121e-05	0.000110357		NCAG	0.00372995	0.00394899	0.00383947	0.0452799		NCAG	0.0150051	0.0124665	0.0137358
NCAT	23021	36436		NAAT	T	0.00162845	0.000965624		NCAT	0.00104253	0.000850807	0.000946667	0.0111643		NCAT	0.00692452	0.00383611	0.00538032
NCCA	17064	27065		NAAT	C	0.998328	0.998869		NCCA	0.00568448	0.0038426	0.00476354	0.0561777		NCCA	0.00754108	0.00678826	0.00716467
NCCC	16761	26317		NAAT	G	0	5.51785e-05		NCCC	0.00149156	0.000721967	0.00110676	0.0130523		NCCC	0.013689	0.00720325	0.0104461
NCCG	24114	37341		NAAT	N	0	0		NCCG	0.00149291	0.000937308	0.00121511	0.0143301		NCCG	0.00709052	0.00466946	0.00587999
NCCT	21262	34121		NAAT	-	0	0		NCCT	0.000752516	0.000732687	0.000742601	0.00875769		NCCT	0.0124677	0.00441642	0.00844206
NCGA	21736	33447		NACA	A	5.23889e-05	6.70129e-05		NCGA	0.00432462	0.00245164	0.00338813	0.0399571		NCGA	0.016588	0.0209046	0.0187463
NCGC	58095	90578		NACA	T	0.00151928	0.000871168		NCGC	0.0110681	0.006315	0.00869154	0.102502		NCGC	0.0202281	0.0381249	0.0291765
NCGG	55770	86349		NACA	C	0.998428	0.999062		NCGG	0.0529675	0.0306431	0.0418053	0.493021		NCGG	0.292015	0.363067	0.327541
NCGT	69190	108160		NACA	G	0	0		NCGT	0.00628704	0.00357803	0.00493253	0.0581707		NCGT	0.0252733	0.0355776	0.0304255
NCTA	21837	34159		NACA	N	0	0		NCTA	0.000915877	0.000731872	0.000823874	0.00971616		NCTA	0.00837108	0.00422073	0.0062959
NCTC	28397	44941		NACA	-	0	0		NCTC	0.00133817	0.00182461	0.00158139	0.0186498		NCTC	0.00755887	0.00445353	0.0060062
NCTG	36817	57738		NACC	A	9.26183e-05	2.97663e-05		NCTG	0.00192846	0.000935259	0.00143186	0.0168863		NCTG	0.0072328	0.00721337	0.00722309
NCTT	34544	55277		NACC	T	0.00194498	0.00089299		NCTT	0.000868458	0.000868354	0.000868406	0.0102413		NCTT	0.00776637	0.00569175	0.00672906
NGAA	21078	33605		NACC	C	0.997962	0.998988		NGAA	0.0395199	0.0219908	0.0307553	0.362706		NGAA	0.226505	0.288639	0.257572
NGAC	29907	46723		NACC	G	0	8.9299e-05		NGAC	0.0454409	0.0247202	0.0350805	0.413714		NGAC	0.251962	0.309402	0.280682
NGAG	28488	44119		NACC	N	0	0		NGAG	0.0486872	0.0291484	0.0389178	0.458968		NGAG	0.317727	0.34636	0.332044
NGAT	25159	40582		NACC	-	0	0		NGAT	0.0334274	0.0180622	0.0257448	0.303615		NGAT	0.227074	0.273916	0.250495
NGCA	23574	37611		NACG	A	0.00010292	6.56663e-05		NGCA	0.0178587	0.00898673	0.0134227	0.158297		NGCA	0.059724	0.0955789	0.0776514
NGCC	49067	77751		NACG	T	0.0151293	0.00740388		NGCC	0.0210121	0.0113825	0.0161973	0.191019		NGCC	0.124339	0.149295	0.136817
NGCG	74468	116257		NACG	C	0.984639	0.992514		NGCG	0.0192432	0.0100639	0.0146535	0.172813		NGCG	0.0698677	0.0923602	0.0811139
NGCT	35597	55715		NACG	G	0.00012865	1.64166e-05		NGCT	0.0183723	0.00929732	0.0138348	0.163158		NGCT	0.0748891	0.0958049	0.085347
NGGA	43514	66863		NACG	N	0	0		NGGA	0.0927747	0.0749592	0.083867	0.989065		NGGA	0.955951	0.999625	0.977788
NGGC	70352	109852		NACG	-	0	0		NGGC	0.0927905	0.0753195	0.084055	0.991283		NGGC	0.971934	0.997014	0.984474
NGGG	81337	125911		NACT	A	4.39406e-05	5.50055e-05		NGGG	0.0963645	0.0732422	0.0848034	1.00011		NGGG	0.951291	0.968285	0.959788
NGGT	36399	57718		NACT	T	0.00131822	0.0010451		NGGT	0.0943433	0.0752452	0.0847942	1		NGGT	1	1	1
NGTA	36215	57670		NACT	C	0.99855	0.998872		NGTA	0.00684799	0.00405757	0.00545278	0.064306		NGTA	0.0264946	0.0239209	0.0252077
NGTC	99813	155123		NACT	G	8.78812e-05	2.75028e-05		NGTC	0.0120826	0.00685907	0.00947083	0.111692		NGTC	0.0510387	0.0794719	0.0652553
NGTG	85878	133840		NACT	N	0	0		NGTG	0.00652088	0.00372833	0.00512461	0.0604358		NGTG	0.0255579	0.0345925	0.0300752
NGTT	38198	61572		NACT	-	0	0		NGTT	0.0049479	0.00334568	0.00414679	0.0489042		NGTT	0.0429818	0.023182	0.0330819
NTAA	20975	33843		NAGA	A	0.000116408	3.64445e-05		NTAA	0.0011919	0.00109328	0.00114259	0.0134749		NTAA	0.0091655	0.0100744	0.00961997
NTAC	51364	80898		NAGA	T	0.0575054	0.0305769		NTAC	0.00140176	0.000766397	0.00108408	0.0127848		NTAC	0.0223802	0.00553655	0.0139584
NTAG	36947	59158		NAGA	C	0.942378	0.969387		NTAG	0.0021382	0.0012847	0.00171145	0.0201835		NTAG	0.0115073	0.00961558	0.0105614
NTAT	28555	46270		NAGA	G	0	0		NTAT	0.00133077	0.001059	0.00119488	0.0140916		NTAT	0.0133036	0.00920059	0.0112521
NTCA	28662	46049		NAGA	N	0	0		NTCA	0.00111646	0.00086864	0.00099255	0.0117054		NTCA	0.00699566	0.0145448	0.0107702
NTCC	28487	44239		NAGA	-	0	0		NTCC	0.00172008	0.00131106	0.00151557	0.0178735		NTCC	0.0120408	0.0152297	0.0136353
NTCG	43965	69616		NAGC	A	0	8.59328e-05		NTCG	0.0017059	0.000948058	0.00132698	0.0156494		NTCG	0.0106713	0.00534424	0.00800779
NTCT	30015	47827		NAGC	T	0.070493	0.0411833		NTCT	0.00103282	0.000731804	0.000882311	0.0104053		NTCT	0.00672295	0.00453113	0.00562704
NTGA	43823	68438		NAGC	C	0.929474	0.958688		NTGA	0.00956119	0.00511412	0.00733765	0.0865348		NTGA	0.0471614	0.0586652	0.0529133
NTGC	59596	94783		NAGC	G	3.333e-05	4.29664e-05		NTGC	0.0225854	0.0123545	0.01747	0.206028		NTGC	0.0718715	0.121811	0.0968412
NTGG	73075	113305		NAGC	N	0	0		NTGG	0.0467875	0.0282247	0.0375061	0.442319		NTGG	0.277787	0.324689	0.301238
NTGT	47748	75497		NAGC	-	0	0		NTGT	0.0145975	0.00806655	0.011332	0.133641		NTGT	0.0667018	0.0812466	0.0739742
NTTA	32058	51949		NAGG	A	3.44614e-05	2.25683e-05		NTTA	0.00171564	0.000962482	0.00133906	0.0157919		NTTA	0.00570324	0.00328617	0.0044947
NTTC	36711	57254		NAGG	T	0.0701978	0.0410291		NTTC	0.00122579	0.000663709	0.00094475	0.0111417		NTTC	0.0250065	0.00689623	0.0159514
NTTG	44835	69599		NAGG	C	0.929768	0.958948		NTTG	0.00185123	0.00150864	0.00167994	0.0198119		NTTG	0.0103749	0.00667018	0.00852255
NTTT	50160	81481		NAGG	G	0	0		NTTT	0.00103668	0.000932733	0.000984708	0.0116129		NTTT	0.00909436	0.00671741	0.00790588
				NAGG	N	0	0
				NAGG	-	0	0
				NAGT	A	3.36678e-05	8.38715e-05
				NAGT	T	0.0557875	0.0320599
				NAGT	C	0.944179	0.967814
				NAGT	G	0	4.19358e-05
				NAGT	N	0	0
				NAGT	-	0	0
				NATA	A	5.37461e-05	0
				NATA	T	0.00112867	0.000884782
				NATA	C	0.998818	0.999115
				NATA	G	0	0
				NATA	N	0	0
				NATA	-	0	0
				NATC	A	0.000110881	4.66407e-05
				NATC	T	0.00114577	0.00067629
				NATC	C	0.998706	0.999277
				NATC	G	3.69604e-05	0
				NATC	N	0	0
				NATC	-	0	0
				NATG	A	5.94177e-05	3.7319e-05
				NATG	T	0.0108734	0.00550455
				NATG	C	0.989067	0.994421
				NATG	G	0	3.7319e-05
				NATG	N	0	0
				NATG	-	0	0
				NATT	A	0.00010457	8.61197e-05
				NATT	T	0.00125484	0.000968846
				NATT	C	0.998571	0.998924
				NATT	G	6.97131e-05	2.15299e-05
				NATT	N	0	0
				NATT	-	0	0
				NCAA	A	0.000246199	0
				NCAA	T	0.000677048	0.000978359
				NCAA	C	0.999077	0.999022
				NCAA	G	0	0
				NCAA	N	0	0
				NCAA	-	0	0
				NCAC	A	7.98021e-05	0.000100555
				NCAC	T	0.00119703	0.00077092
				NCAC	C	0.998723	0.999061
				NCAC	G	0	6.70365e-05
				NCAC	N	0	0
				NCAC	-	0	0
				NCAG	A	6.78173e-05	4.31583e-05
				NCAG	T	0.00372995	0.00394899
				NCAG	C	0.996168	0.995986
				NCAG	G	3.39087e-05	2.15792e-05
				NCAG	N	0	0
				NCAG	-	0	0
				NCAT	A	4.34386e-05	8.23362e-05
				NCAT	T	0.00104253	0.000850807
				NCAT	C	0.998871	0.998957
				NCAT	G	4.34386e-05	0.000109782
				NCAT	N	0	0
				NCAT	-	0	0
				NCCA	A	0	3.69481e-05
				NCCA	T	0.00568448	0.0038426
				NCCA	C	0.994257	0.996084
				NCCA	G	5.86029e-05	3.69481e-05
				NCCA	N	0	0
				NCCA	-	0	0
				NCCC	A	0	0.000113995
				NCCC	T	0.00149156	0.000721967
				NCCC	C	0.998508	0.999088
				NCCC	G	0	7.59965e-05
				NCCC	N	0	0
				NCCC	-	0	0
				NCCG	A	0.0023223	0.00340109
				NCCG	T	0.00149291	0.000937308
				NCCG	C	0.996143	0.995662
				NCCG	G	4.14697e-05	0
				NCCG	N	0	0
				NCCG	-	0	0
				NCCT	A	4.70323e-05	5.86149e-05
				NCCT	T	0.000752516	0.000732687
				NCCT	C	0.9992	0.999121
				NCCT	G	0	8.79224e-05
				NCCT	N	0	0
				NCCT	-	0	0
				NCGA	A	4.60066e-05	0.00014949
				NCGA	T	0.00432462	0.00245164
				NCGA	C	0.995629	0.997369
				NCGA	G	0	2.9898e-05
				NCGA	N	0	0
				NCGA	-	0	0
				NCGC	A	3.44264e-05	5.5201e-05
				NCGC	T	0.0110681	0.006315
				NCGC	C	0.98888	0.993575
				NCGC	G	1.72132e-05	5.5201e-05
				NCGC	N	0	0
				NCGC	-	0	0
				NCGG	A	8.96539e-05	4.63236e-05
				NCGG	T	0.0529675	0.0306431
				NCGG	C	0.946943	0.969287
				NCGG	G	0	2.31618e-05
				NCGG	N	0	0
				NCGG	-	0	0
				NCGT	A	7.22648e-05	8.32101e-05
				NCGT	T	0.00628704	0.00357803
				NCGT	C	0.993641	0.99632
				NCGT	G	0	1.84911e-05
				NCGT	N	0	0
				NCGT	-	0	0
				NCTA	A	0	8.78246e-05
				NCTA	T	0.000915877	0.000731872
				NCTA	C	0.999084	0.99918
				NCTA	G	0	0
				NCTA	N	0	0
				NCTA	-	0	0
				NCTC	A	0	6.67542e-05
				NCTC	T	0.00133817	0.00182461
				NCTC	C	0.998662	0.998042
				NCTC	G	0	6.67542e-05
				NCTC	N	0	0
				NCTC	-	0	0
				NCTG	A	5.43227e-05	1.73196e-05
				NCTG	T	0.00192846	0.000935259
				NCTG	C	0.99799	0.998995
				NCTG	G	2.71614e-05	3.46392e-05
				NCTG	N	0	0
				NCTG	-	0	1.73196e-05
				NCTT	A	0.000115794	3.61814e-05
				NCTT	T	0.000868458	0.000868354
				NCTT	C	0.998958	0.999059
				NCTT	G	5.78972e-05	3.61814e-05
				NCTT	N	0	0
				NCTT	-	0	0
				NGAA	A	9.48857e-05	2.97575e-05
				NGAA	T	0.0395199	0.0219908
				NGAA	C	0.960338	0.97792
				NGAA	G	4.74428e-05	5.9515e-05
				NGAA	N	0	0
				NGAA	-	0	0
				NGAC	A	6.6874e-05	0.000128416
				NGAC	T	0.0454409	0.0247202
				NGAC	C	0.954459	0.97513
				NGAC	G	3.3437e-05	2.14027e-05
				NGAC	N	0	0
				NGAC	-	0	0
				NGAG	A	0	4.53319e-05
				NGAG	T	0.0486872	0.0291484
				NGAG	C	0.951313	0.970806
				NGAG	G	0	0
				NGAG	N	0	0
				NGAG	-	0	0
				NGAT	A	7.94944e-05	7.39244e-05
				NGAT	T	0.0334274	0.0180622
				NGAT	C	0.966453	0.981864
				NGAT	G	3.97472e-05	0
				NGAT	N	0	0
				NGAT	-	0	0
				NGCA	A	8.48392e-05	0.000106352
				NGCA	T	0.0178587	0.00898673
				NGCA	C	0.982057	0.99088
				NGCA	G	0	2.6588e-05
				NGCA	N	0	0
				NGCA	-	0	0
				NGCC	A	8.15212e-05	9.0031e-05
				NGCC	T	0.0210121	0.0113825
				NGCC	C	0.978906	0.988476
				NGCC	G	0	5.14463e-05
				NGCC	N	0	0
				NGCC	-	0	0
				NGCG	A	8.05715e-05	7.74147e-05
				NGCG	T	0.0192432	0.0100639
				NGCG	C	0.980649	0.989824
				NGCG	G	2.68572e-05	3.44065e-05
				NGCG	N	0	0
				NGCG	-	0	0
				NGCT	A	0.000196646	0.000107691
				NGCT	T	0.0183723	0.00929732
				NGCT	C	0.981403	0.990577
				NGCT	G	2.80923e-05	1.79485e-05
				NGCT	N	0	0
				NGCT	-	0	0
				NGGA	A	0.000114906	1.4956e-05
				NGGA	T	0.0927747	0.0749592
				NGGA	C	0.90711	0.925011
				NGGA	G	0	1.4956e-05
				NGGA	N	0	0
				NGGA	-	0	0
				NGGC	A	5.68569e-05	0.000118341
				NGGC	T	0.0927905	0.0753195
				NGGC	C	0.90711	0.924526
				NGGC	G	4.26427e-05	3.64126e-05
				NGGC	N	0	0
				NGGC	-	0	0
				NGGG	A	3.68836e-05	7.94212e-05
				NGGG	T	0.0963645	0.0732422
				NGGG	C	0.903586	0.926623
				NGGG	G	1.22945e-05	5.55948e-05
				NGGG	N	0	0
				NGGG	-	0	0
				NGGT	A	5.49466e-05	6.93025e-05
				NGGT	T	0.0943433	0.0752452
				NGGT	C	0.905574	0.924668
				NGGT	G	2.74733e-05	1.73256e-05
				NGGT	N	0	0
				NGGT	-	0	0
				NGTA	A	8.28386e-05	5.20201e-05
				NGTA	T	0.00684799	0.00405757
				NGTA	C	0.993042	0.995856
				NGTA	G	2.76129e-05	3.46801e-05
				NGTA	N	0	0
				NGTA	-	0	0
				NGTC	A	8.01499e-05	7.7358e-05
				NGTC	T	0.0120826	0.00685907
				NGTC	C	0.987807	0.993044
				NGTC	G	3.00562e-05	1.93395e-05
				NGTC	N	0	0
				NGTC	-	0	0
				NGTG	A	4.65777e-05	7.47161e-05
				NGTG	T	0.00652088	0.00372833
				NGTG	C	0.993351	0.996175
				NGTG	G	8.1511e-05	2.24148e-05
				NGTG	N	0	0
				NGTG	-	0	0
				NGTT	A	7.85381e-05	4.87234e-05
				NGTT	T	0.0049479	0.00334568
				NGTT	C	0.994921	0.996557
				NGTT	G	5.23588e-05	4.87234e-05
				NGTT	N	0	0
				NGTT	-	0	0
				NTAA	A	9.53516e-05	0.000118193
				NTAA	T	0.0011919	0.00109328
				NTAA	C	0.998713	0.998759
				NTAA	G	0	2.95482e-05
				NTAA	N	0	0
				NTAA	-	0	0
				NTAC	A	3.89378e-05	7.41675e-05
				NTAC	T	0.00140176	0.000766397
				NTAC	C	0.998559	0.999085
				NTAC	G	0	6.18062e-05
				NTAC	N	0	0
				NTAC	-	0	1.23612e-05
				NTAG	A	0.000162395	8.45194e-05
				NTAG	T	0.0021382	0.0012847
				NTAG	C	0.997618	0.998614
				NTAG	G	8.11974e-05	1.69039e-05
				NTAG	N	0	0
				NTAG	-	0	0
				NTAT	A	0.00010506	2.16123e-05
				NTAT	T	0.00133077	0.001059
				NTAT	C	0.998564	0.998919
				NTAT	G	0	0
				NTAT	N	0	0
				NTAT	-	0	0
				NTCA	A	0	8.6864e-05
				NTCA	T	0.00111646	0.00086864
				NTCA	C	0.998849	0.998979
				NTCA	G	3.48894e-05	6.5148e-05
				NTCA	N	0	0
				NTCA	-	0	0
				NTCC	A	3.51037e-05	0.000113022
				NTCC	T	0.00172008	0.00131106
				NTCC	C	0.99821	0.998508
				NTCC	G	3.51037e-05	6.78135e-05
				NTCC	N	0	0
				NTCC	-	0	0
				NTCG	A	9.09815e-05	2.8729e-05
				NTCG	T	0.0017059	0.000948058
				NTCG	C	0.998158	0.999009
				NTCG	G	4.54907e-05	1.43645e-05
				NTCG	N	0	0
				NTCG	-	0	0
				NTCT	A	3.33167e-05	6.27261e-05
				NTCT	T	0.00103282	0.000731804
				NTCT	C	0.998901	0.999185
				NTCT	G	3.33167e-05	2.09087e-05
				NTCT	N	0	0
				NTCT	-	0	0
				NTGA	A	4.56381e-05	5.84471e-05
				NTGA	T	0.00956119	0.00511412
				NTGA	C	0.990348	0.994827
				NTGA	G	4.56381e-05	0
				NTGA	N	0	0
				NTGA	-	0	0
				NTGC	A	0.000134237	8.44033e-05
				NTGC	T	0.0225854	0.0123545
				NTGC	C	0.977247	0.98754
				NTGC	G	3.35593e-05	2.11008e-05
				NTGC	N	0	0
				NTGC	-	0	0
				NTGG	A	4.10537e-05	0.000114735
				NTGG	T	0.0467875	0.0282247
				NTGG	C	0.953117	0.971643
				NTGG	G	5.47383e-05	1.76515e-05
				NTGG	N	0	0
				NTGG	-	0	0
				NTGT	A	4.18866e-05	6.62278e-05
				NTGT	T	0.0145975	0.00806655
				NTGT	C	0.98534	0.991814
				NTGT	G	0	5.29822e-05
				NTGT	N	0	0
				NTGT	-	2.09433e-05	0
				NTTA	A	6.23869e-05	1.92496e-05
				NTTA	T	0.00171564	0.000962482
				NTTA	C	0.998191	0.99898
				NTTA	G	3.11935e-05	3.84993e-05
				NTTA	N	0	0
				NTTA	-	0	0
				NTTC	A	0	5.23981e-05
				NTTC	T	0.00122579	0.000663709
				NTTC	C	0.998747	0.999249
				NTTC	G	2.72398e-05	3.49321e-05
				NTTC	N	0	0
				NTTC	-	0	0
				NTTG	A	2.2304e-05	1.4368e-05
				NTTG	T	0.00185123	0.00150864
				NTTG	C	0.998104	0.998463
				NTTG	G	2.2304e-05	1.4368e-05
				NTTG	N	0	0
				NTTG	-	0	0
				NTTT	A	5.98086e-05	3.68184e-05
				NTTT	T	0.00103668	0.000932733
				NTTT	C	0.998904	0.998957
				NTTT	G	0	7.36368e-05
				NTTT	N	0	0
				NTTT	-	0	0

## Sheet: SI Table 1 - ABE-PPA WT,E1-E3
ABE-PPA evaluation of wild-type Nme2A8e and early evolved ePACE variants
ABE-PPA parameters													Notes
	Library plasmid		pTPH424										see Supplementary Table 6
	Target site		ATGGCCCAGACTGAGCACGTGA										analyzed target A highlighted
	PAMs (count)		256 evaluated, 512 total										library consists of 7N PAM sequences flanking the target site, with some positions varying together, see last sheet for details
	Base editor plasmid		pTPH413 variants (TadA8e-(dNme2Cas9, dE1-2, dE2-12, or dE3-18), Nme2Cas9 sgRNA)										see Supplementary Table 6
ABE-PPA count of aligned reads per PAM						ABE-PPA raw % sequencing reads (all nucleotides) observed at each PAM							ABE-PPA % base editing at target A for each PAM						ABE-PPA % base editing at target A for each PAM (pooled position 7)						ABE-PPA % base editing at target A for each PAM (position 7 C excluded)						ABE-PPA % base editing at target A for each PAM (position 7 C only)
PAM (NNNNNNN)	Nme2A8e	E1-2-A8e	E2-12-A8e	E3-18-A8e		PAM (NNNNNNN)	Nucleotide	Nme2A8	E1-2-A8e	E2-12-A8e	E3-18-A8e		PAM (NNNNNNN)	Nme2A8	E1-2-A8e	E2-12-A8e	E3-18-A8e		PAM (NNNNNNN)	Nme2A8	E1-2-A8e	E2-12-A8e	E3-18-A8e		PAM (NNNNNND)	Nme2A8	E1-2-A8e	E2-12-A8e	E3-18-A8e		PAM (NNNNNNC)	Nme2A8	E1-2-A8e	E2-12-A8e	E3-18-A8e
AAAA	1016	2523	2427	2634		AAAA	A	0.998031	0.997226	0.86815	0.88041		AAAA	0.0019685	0.00277447	0.13185	0.11921		AAA	0.00261711	0.00224809	0.117135	0.0982643		AAA	0.00283673	0.00271675	0.162491	0.184582		AAA	0.00195822	0.00903226	0.323799	0.351321
AACA	1654	3342	1702	1566		AAAA	T	0	0	0	0		AACA	0.177751	0.0664273	0.492362	0.565134		AAC	0.0996827	0.0396022	0.37494	0.395892		AAC	0.0788636	0.0373862	0.412535	0.411895		AAC	0.16214	0.206681	0.634887	0.724458
AAGA	870	1409	930	841		AAAA	C	0	0	0	0.000379651		AAGA	0.00344828	0.00141945	0.141935	0.112961		AAG	0.00524561	0.00209654	0.111353	0.0863488		AAG	0.00369382	0.00235861	0.144578	0.146469		AAG	0.00990099	0.00374732	0.301708	0.254282
AATA	1415	3340	2005	1781		AAAA	G	0.0019685	0.00277447	0.13185	0.11921		AATA	0.00212014	0.00329341	0.155611	0.125211		AAT	0.00348738	0.00239957	0.140736	0.10999		AAT	0.00389626	0.00277457	0.164356	0.176005		AAT	0.00226074	0.012573	0.297391	0.313507
ACAA	2100	3037	2156	2359		AAAA	N	0	0	0	0		ACAA	0.184762	0.184063	0.241187	0.210259		ACA	0.154917	0.137945	0.2056	0.18299		ACA	0.123942	0.210023	0.275404	0.390356		ACA	0.247841	0.712504	0.710441	0.757162
ACCA	1450	2758	1564	1222		AAAA	-	0	0	0	0		ACCA	0.746897	0.596809	0.650895	0.704583		ACC	0.620661	0.478195	0.533207	0.555412		ACC	0.607529	0.517199	0.589975	0.623473		ACC	0.660057	0.656129	0.853468	0.887064
ACGA	963	1411	747	717		AACA	A	0.821644	0.932675	0.507638	0.434866		ACGA	0.0353063	0.0389794	0.202142	0.174338		ACG	0.0403786	0.0444897	0.162715	0.135938		ACG	0.018299	0.0551793	0.189435	0.211167		ACG	0.106618	0.244989	0.388333	0.38151
ACTA	1361	2895	2034	1759		AACA	T	0	0	0	0		ACTA	0.433505	0.219344	0.283186	0.276862		ACT	0.311051	0.16873	0.241134	0.2325		ACT	0.318777	0.184392	0.263985	0.344494		ACT	0.287871	0.416777	0.526134	0.524827
AGAA	2999	5347	2199	934		AACA	C	0.000604595	0.000897666	0	0		AGAA	0.00500167	0.00280531	0.197817	0.198073		AGA	0.00395847	0.00180082	0.158707	0.153668		AGA	0.00432829	0.00179792	0.195426	0.217083		AGA	0.002849	0.00351124	0.386194	0.346134
AGCA	488	1550	1063	653		AACA	G	0.177751	0.0664273	0.492362	0.565134		AGCA	0.0266393	0.0187097	0.452493	0.535988		AGC	0.0489861	0.0113233	0.349258	0.36915		AGC	0.0154573	0.0118728	0.382849	0.388215		AGC	0.149573	0.157249	0.525758	0.536531
AGGA	453	1289	576	737		AACA	N	0	0	0	0		AGGA	0	0.00310318	0.182292	0.16825		AGG	0.00281149	0.00273572	0.144439	0.11786		AGG	0.00208199	0.00274361	0.171553	0.156854		AGG	0.005	0.00230681	0.303981	0.272532
AGTA	896	1987	1372	1445		AACA	-	0	0	0	0		AGTA	0.00223214	0.00150981	0.231778	0.211765		AGT	0.00490002	0.00150849	0.19078	0.167182		AGT	0.00242735	0.0023052	0.203749	0.208024		AGT	0.012318	0.00296209	0.364269	0.319778
ATAA	1321	3708	1952	1986		AAGA	A	0.994253	0.998581	0.858065	0.887039		ATAA	0.00378501	0.00134844	0.248463	0.233132		ATA	0.00413645	0.00146871	0.21251	0.19608		ATA	0.00407018	0.00179714	0.259341	0.286231		ATA	0.00433526	0.00557794	0.515853	0.542727
ATCA	1702	3212	1727	1776		AAGA	T	0.00114943	0	0	0		ATCA	0.0340776	0.121108	0.595831	0.645833		ATC	0.0774037	0.0654159	0.464936	0.484934		ATC	0.0311605	0.0631537	0.506436	0.516227		ATC	0.216133	0.293262	0.699256	0.785714
ATGA	826	1709	1443	1741		AAGA	C	0.00114943	0	0	0		ATGA	0.00847458	0.00175541	0.237006	0.219414		ATG	0.00521987	0.00195571	0.186746	0.166311		ATG	0.00549355	0.00383167	0.225192	0.235557		ATG	0.00439883	0.00192988	0.448568	0.465969
ATTA	1818	4913	2718	2960		AAGA	G	0.00344828	0.00141945	0.141935	0.112961		ATTA	0.00385039	0.00142479	0.229948	0.227365		ATT	0.00404137	0.00182584	0.198507	0.185843		ATT	0.0039662	0.00222866	0.222409	0.248282		ATT	0.00426687	0.00336134	0.410124	0.441095
CAAA	1607	2442	1679	2708		AAGA	N	0	0	0	0		CAAA	0.00311139	0.0012285	0.174509	0.124077		CAA	0.00403508	0.00181444	0.146836	0.11107		CAA	0.00450291	0.00219728	0.190039	0.207627		CAA	0.00263158	0.0151515	0.409847	0.391553
CACA	1859	2719	1735	2371		AAGA	-	0	0	0	0		CACA	0.211942	0.105554	0.576369	0.647828		CAC	0.121812	0.0687504	0.450543	0.481264		CAC	0.110981	0.0703958	0.493754	0.506846		CAC	0.154307	0.263073	0.73913	0.682937
CAGA	1074	2059	1426	1070		AATA	A	0.99788	0.996407	0.844389	0.873105		CAGA	0.0018622	0.00291404	0.177419	0.164486		CAG	0.00434252	0.00259264	0.135627	0.11711		CAG	0.0029889	0.00265823	0.16914	0.169229		CAG	0.00840336	0.00273598	0.321497	0.323471
CATA	1895	4655	3199	1971		AATA	T	0	0	0	0.000561482		CATA	0.00633245	0.00494092	0.187559	0.179097		CAT	0.00563006	0.00462347	0.171148	0.149024		CAT	0.00628306	0.00575763	0.190404	0.197178		CAT	0.00367107	0.0239279	0.358846	0.380475
CCAA	1130	2734	1861	3238		AATA	C	0	0.000299401	0	0.00112296		CCAA	0.0761062	0.127286	0.266523	0.218962		CCA	0.119461	0.102392	0.225741	0.18761		CCA	0.0828664	0.176379	0.283032	0.349255		CCA	0.229245	0.582117	0.647943	0.69969
CCCA	1019	2807	1247	2411		AATA	G	0.00212014	0.00329341	0.155611	0.125211		CCCA	0.739941	0.63306	0.649559	0.640813		CCC	0.589505	0.502108	0.539641	0.530595		CCC	0.5899	0.558041	0.590958	0.677906		CCC	0.588319	0.800826	0.870229	0.90998
CCGA	456	1179	642	888		AATA	N	0	0	0	0		CCGA	0.0131579	0.0525869	0.255452	0.227477		CCG	0.0261635	0.0392878	0.190391	0.161571		CCG	0.017115	0.043006	0.218284	0.199068		CCG	0.0533088	0.176528	0.406186	0.402852
CCTA	1554	2375	1783	1415		AATA	-	0	0	0	0		CCTA	0.36036	0.196211	0.250701	0.260071		CCT	0.271373	0.15877	0.230574	0.223432		CCT	0.27474	0.188995	0.255881	0.319508		CCT	0.261273	0.392015	0.515355	0.560204
CGAA	675	2072	939	1999		ACAA	A	0.814762	0.815608	0.757885	0.789318		CGAA	0.00296296	0.00241313	0.236422	0.262131		CGA	0.00333653	0.00183451	0.190464	0.184354		CGA	0.00412127	0.00212148	0.228114	0.22773		CGA	0.000982318	0.00282326	0.421801	0.426991
CGCA	528	1374	988	2230		ACAA	T	0	0.000329272	0	0.000423908		CGCA	0.00568182	0.0240175	0.545547	0.527803		CGC	0.032162	0.0130197	0.4154	0.394262		CGC	0.00593591	0.0119585	0.469392	0.442511		CGC	0.11084	0.0925197	0.6423	0.699062
CGGA	496	850	601	473		ACAA	C	0.00047619	0	0.000927644	0		CGGA	0.00604839	0.00235294	0.18802	0.171247		CGG	0.0039196	0.00309218	0.139055	0.121359		CGG	0.00522613	0.00238074	0.162355	0.16008		CGG	0	0	0.295597	0.3125
CGTA	764	2038	1504	2046		ACAA	G	0.184762	0.184063	0.241187	0.210259		CGTA	0.0026178	0.000490677	0.240691	0.216031		CGT	0.00158406	0.0011859	0.195725	0.169164		CGT	0.00176268	0.00184617	0.211499	0.210321		CGT	0.00104822	0.00233427	0.372229	0.358706
CTAA	1106	2559	2112	1698		ACAA	N	0	0	0	0		CTAA	0.00180832	0.00234467	0.298769	0.265018		CTA	0.00231943	0.00251376	0.242458	0.209872		CTA	0.0024259	0.00258831	0.286827	0.312511		CTA	0.002	0.0064133	0.54	0.577328
CTCA	1557	3634	1323	1455		ACAA	-	0	0	0	0		CTCA	0.0205523	0.0288938	0.70446	0.723711		CTC	0.0477391	0.0163112	0.557475	0.554257		CTC	0.0128084	0.019014	0.59048	0.584366		CTC	0.152531	0.189666	0.679567	0.846379
CTGA	551	1656	1040	1182		ACCA	A	0.253103	0.403191	0.349105	0.294599		CTGA	0.00544465	0.00181159	0.273077	0.254653		CTG	0.00284564	0.00164239	0.194907	0.180832		CTG	0.00332733	0.00242979	0.235063	0.251581		CTG	0.00140056	0.00265487	0.482474	0.478747
CTTA	2867	4101	2964	3701		ACCA	T	0	0	0	0		CTTA	0.00174398	0.00195074	0.256073	0.256958		CTT	0.00364449	0.00179815	0.223871	0.213306		CTT	0.00335358	0.00207634	0.254662	0.29434		CTT	0.00451722	0.00511727	0.534908	0.48976
GAAA	1020	2052	1266	3634		ACCA	C	0	0	0	0.000818331		GAAA	0.00294118	0.00341131	0.150869	0.131535		GAA	0.00328825	0.0030807	0.14129	0.122971		GAA	0.00315734	0.00296276	0.168865	0.194875		GAA	0.00368098	0.0104364	0.337743	0.278473
GACA	864	1162	1140	1301		ACCA	G	0.746897	0.596809	0.650895	0.704583		GACA	0.241898	0.0963855	0.521053	0.518832		GAC	0.115281	0.0625316	0.383631	0.384309		GAC	0.110201	0.0522991	0.411547	0.413449		GAC	0.130522	0.1875	0.592873	0.682965
GAGA	436	829	561	1107		ACCA	N	0	0	0	0		GAGA	0.00229358	0.00120627	0.16221	0.104788		GAG	0.00182092	0.00171474	0.15015	0.107209		GAG	0.00242789	0.00138935	0.172789	0.161933		GAG	0	0.00829187	0.246493	0.162679
GATA	629	1861	1064	1883		ACCA	-	0	0	0	0		GATA	0.0111288	0.00322407	0.18985	0.148168		GAT	0.00617355	0.00311418	0.165645	0.138425		GAT	0.00569074	0.00350633	0.18722	0.198489		GAT	0.00762195	0.00817717	0.390909	0.398357
GCAA	779	1424	909	649		ACGA	A	0.964694	0.960312	0.796519	0.825662		GCAA	0.229782	0.195225	0.245325	0.22188		GCA	0.157883	0.142842	0.200615	0.176469		GCA	0.138911	0.211052	0.255558	0.344837		GCA	0.2148	0.618375	0.6336	0.681236
GCCA	992	1551	1149	449		ACGA	T	0	0	0.00133869	0		GCCA	0.767137	0.656995	0.617929	0.608018		GCC	0.587266	0.498795	0.470542	0.463907		GCC	0.614486	0.526938	0.49006	0.580016		GCC	0.505604	0.740809	0.70516	0.836109
GCGA	203	416	469	617		ACGA	C	0	0.000708717	0	0		GCGA	0.0591133	0.0504808	0.17484	0.175041		GCG	0.0687129	0.0451467	0.147296	0.142937		GCG	0.0393356	0.0556233	0.182562	0.181259		GCG	0.156845	0.220399	0.253583	0.27021
GCTA	1017	1830	1210	1409		ACGA	G	0.0353063	0.0389794	0.202142	0.174338		GCTA	0.425762	0.211475	0.243802	0.276792		GCT	0.315294	0.178688	0.226166	0.219754		GCT	0.32193	0.194293	0.253794	0.274935		GCT	0.295385	0.447989	0.469121	0.49697
GGAA	475	1466	591	1027		ACGA	N	0	0	0	0		GGAA	0.00631579	0.000682128	0.201354	0.187926		GGA	0.00433884	0.00238605	0.173049	0.157052		GGA	0.00578512	0.00231387	0.195426	0.214421		GGA	0	0.00581395	0.295977	0.353877
GGCA	343	845	533	803		ACGA	-	0	0	0	0		GGCA	0.0874636	0.0153846	0.395872	0.392279		GGC	0.0575221	0.00847478	0.308705	0.29086		GGC	0.038854	0.0107324	0.333395	0.339001		GGC	0.113527	0.121556	0.466946	0.530233
GGGA	175	438	446	850		ACTA	A	0.566495	0.780311	0.710914	0.723138		GGGA	0.00571429	0	0.147982	0.176471		GGG	0.00344049	0	0.155457	0.136327		GGG	0.00458732	0	0.180874	0.149046		GGG	0	0.00507614	0.198582	0.5
GGTA	585	1002	1082	908		ACTA	T	0	0	0.00589971	0		GGTA	0.0034188	0.00199601	0.228281	0.202643		GGT	0.00233116	0.00150128	0.203192	0.176365		GGT	0.00310821	0.0022862	0.221455	0.20362		GGT	0	0.00470114	0.357143	0.330645
GTAA	1188	1559	1140	1683		ACTA	C	0	0.000345423	0	0		GTAA	0.00420875	0.00128287	0.297368	0.27451		GTA	0.00337432	0.00141447	0.25356	0.228962		GTA	0.00379288	0.00227365	0.301151	0.31934		GTA	0.00211864	0.00523062	0.551181	0.51018
GTCA	1128	1552	1185	2076		ACTA	G	0.433505	0.219344	0.283186	0.276862		GTCA	0.146277	0.107603	0.556118	0.604046		GTC	0.112653	0.05844	0.440372	0.465548		GTC	0.069156	0.0522702	0.478222	0.487221		GTC	0.243142	0.2909	0.655197	0.738462
GTGA	808	1808	868	605		ACTA	N	0	0	0	0		GTGA	0.00371287	0.000553097	0.233871	0.216529		GTG	0.00386458	0.000735896	0.208752	0.173772		GTG	0.00325884	0.0014217	0.239488	0.246207		GTG	0.00568182	0.0033557	0.459854	0.493523
GTTA	1627	2201	1757	2772		ACTA	-	0	0	0	0		GTTA	0.00368777	0.00227169	0.294252	0.268398		GTT	0.00350634	0.00161226	0.251974	0.228594		GTT	0.00381601	0.00190931	0.269344	0.282426		GTT	0.00257732	0.00251335	0.463882	0.514638
TAAA	1956	3928	2342	2424		AGAA	A	0.994665	0.996821	0.802183	0.800857		TAAA	0.00562372	0.00127291	0.180188	0.153878		TAA	0.00590745	0.00184299	0.168382	0.136372		TAA	0.00439229	0.00247045	0.233981	0.263319		TAA	0.010453	0.0127917	0.444898	0.483991
TACA	2132	3256	2041	2485		AGAA	T	0.000333444	0	0	0		TACA	0.256567	0.105344	0.647232	0.674447		TAC	0.155987	0.0713133	0.477563	0.485541		TAC	0.139261	0.0729127	0.471345	0.506321		TAC	0.206167	0.272813	0.733838	0.756119
TAGA	1107	2657	1391	2496		AGAA	C	0	0.000374042	0	0.00107066		TAGA	0.00361337	0.00150546	0.226456	0.19992		TAG	0.0032094	0.00180155	0.178024	0.153287		TAG	0.00305242	0.00269664	0.213676	0.210753		TAG	0.00368034	0.00487607	0.424354	0.402481
TATA	2197	3727	2700	3189		AGAA	G	0.00500167	0.00280531	0.197817	0.198073		TATA	0.00864816	0.00321975	0.202222	0.194105		TAT	0.00759187	0.00409111	0.18591	0.174129		TAT	0.00812373	0.00670513	0.220696	0.245797		TAT	0.00599631	0.0362793	0.406682	0.42389
TCAA	2041	3547	2173	1482		AGAA	N	0	0	0	0		TCAA	0.208231	0.137299	0.280718	0.281377		TCA	0.208365	0.129216	0.241845	0.234178		TCA	0.178867	0.269413	0.309703	0.402498		TCA	0.296857	0.703499	0.697311	0.644762
TCCA	1600	3363	2256	2919		AGAA	-	0	0	0	0		TCCA	0.77125	0.709188	0.672872	0.776978		TCC	0.696087	0.586569	0.554818	0.620664		TCC	0.693847	0.651997	0.610464	0.680717		TCC	0.702807	0.817186	0.856813	0.901048
TCGA	936	2005	1411	1135		AGCA	A	0.973361	0.98129	0.547507	0.464012		TCGA	0.0202991	0.0394015	0.220411	0.254626		TCG	0.0327711	0.0431139	0.187367	0.189839		TCG	0.0178785	0.0722949	0.228828	0.255831		TCG	0.0774487	0.22944	0.474522	0.49026
TCTA	1914	3545	2789	2885		AGCA	T	0	0	0	0		TCTA	0.441484	0.251058	0.283256	0.299827		TCT	0.359418	0.217715	0.245951	0.254015		TCT	0.376108	0.262141	0.28513	0.355294		TCT	0.309348	0.47582	0.494338	0.542942
TGAA	774	2112	1596	1838		AGCA	C	0	0	0	0		TGAA	0.00258398	0.00236742	0.253759	0.224157		TGA	0.00351957	0.0024421	0.203393	0.181194		TGA	0.00384674	0.0028643	0.254843	0.285096		TGA	0.00253807	0.00546946	0.476874	0.46875
TGCA	496	1437	835	235		AGCA	G	0.0266393	0.0187097	0.452493	0.535988		TGCA	0.0221774	0.0257481	0.512575	0.489362		TGC	0.0503138	0.0137391	0.40544	0.379254		TGC	0.0209809	0.0155873	0.455478	0.454594		TGC	0.138313	0.137959	0.644979	0.702422
TGGA	459	1287	714	1104		AGCA	N	0	0	0	0		TGGA	0.00217865	0.000777001	0.20028	0.194746		TGG	0.00233696	0.000843459	0.162411	0.13397		TGG	0.00311595	0.00181685	0.189317	0.179963		TGG	0	0.00286944	0.324232	0.344371
TGTA	1652	3359	2498	5782		AGCA	-	0	0	0	0		TGTA	0.00363196	0.00238166	0.247798	0.254929		TGT	0.00471066	0.00191174	0.212547	0.209788		TGT	0.00546655	0.00199308	0.245422	0.255584		TGT	0.002443	0.00440723	0.401683	0.424901
TTAA	1998	4223	3533	3284		AGGA	A	0.997792	0.996897	0.817708	0.83175		TTAA	0.00600601	0.00189439	0.355222	0.349574		TTA	0.00611121	0.00190173	0.290243	0.283182		TTA	0.00581092	0.00234475	0.355974	0.399585		TTA	0.00701208	0.00583618	0.628213	0.651303
TTCA	1859	4829	2635	2814		AGGA	T	0	0	0	0		TTCA	0.0295858	0.015117	0.604934	0.669865		TTC	0.0473861	0.00935987	0.511251	0.554883		TTC	0.0163554	0.0110633	0.555411	0.60746		TTC	0.140478	0.138905	0.758198	0.727826
TTGA	1301	2225	2078	1873		AGGA	C	0.00220751	0	0	0		TTGA	0.00538048	0.00134831	0.290183	0.258409		TTG	0.00417348	0.00176111	0.233752	0.206537		TTG	0.00446363	0.00176509	0.28226	0.301885		TTG	0.00330306	0.00230947	0.576687	0.578
TTTA	2862	4939	3740	4597		AGGA	G	0	0.00310318	0.182292	0.16825		TTTA	0.00454228	0.00141729	0.28984	0.287144		TTT	0.00461554	0.00179475	0.263879	0.24392		TTT	0.00444942	0.00243698	0.301943	0.33132		TTT	0.0051139	0.00506724	0.519731	0.540953
AAAC	1532	3100	1748	1779		AGGA	N	0	0	0	0		AAAC	0.00195822	0.00903226	0.323799	0.351321
AACC	1215	2395	1416	1615		AGGA	-	0	0	0	0		AACC	0.16214	0.206681	0.634887	0.724458		NNNNYNN average:	0.152886	0.113874	0.291837	0.28402		NNNNYND average:	0.143508	0.135924	0.332727	0.371723		NNNNYNC average:	0.18102	0.287422	0.57582	0.605295
AAGC	505	1868	1054	1518		AGTA	A	0.997768	0.997987	0.768222	0.788235		AAGC	0.00990099	0.00374732	0.301708	0.254282
AATC	1327	2227	2300	1614		AGTA	T	0	0	0	0		AATC	0.00226074	0.012573	0.297391	0.313507
ACAC	1158	2807	1858	1466		AGTA	C	0	0.000503271	0	0		ACAC	0.247841	0.712504	0.710441	0.757162
ACCC	1059	3100	1283	1948		AGTA	G	0.00223214	0.00150981	0.231778	0.211765		ACCC	0.660057	0.656129	0.853468	0.887064
ACGC	544	1796	600	768		AGTA	N	0	0	0	0		ACGC	0.106618	0.244989	0.388333	0.38151
ACTC	1855	4542	2028	3182		AGTA	-	0	0	0	0		ACTC	0.287871	0.416777	0.526134	0.524827
AGAC	702	1424	1072	1979		ATAA	A	0.996215	0.998382	0.751025	0.766868		AGAC	0.002849	0.00351124	0.386194	0.346134
AGCC	702	2283	1320	1355		ATAA	T	0	0.000269687	0	0		AGCC	0.149573	0.157249	0.525758	0.536531
AGGC	400	867	829	466		ATAA	C	0	0	0.000512295	0		AGGC	0.005	0.00230681	0.303981	0.272532
AGTC	893	1688	1293	1082		ATAA	G	0.00378501	0.00134844	0.248463	0.233132		AGTC	0.012318	0.00296209	0.364269	0.319778
ATAC	1384	3227	1987	2200		ATAA	N	0	0	0	0		ATAC	0.00433526	0.00557794	0.515853	0.542727
ATCC	2281	4883	2015	2548		ATAA	-	0	0	0	0		ATCC	0.216133	0.293262	0.699256	0.785714
ATGC	1364	3109	943	573		ATCA	A	0.965922	0.878269	0.404169	0.353604		ATGC	0.00439883	0.00192988	0.448568	0.465969
ATTC	2578	2975	3477	2886		ATCA	T	0	0	0	0		ATTC	0.00426687	0.00336134	0.410124	0.441095
CAAC	1140	2772	1442	1752		ATCA	C	0	0.000622665	0	0.000563063		CAAC	0.00263158	0.0151515	0.409847	0.391553
CACC	1335	2467	1771	2356		ATCA	G	0.0340776	0.121108	0.595831	0.645833		CACC	0.154307	0.263073	0.73913	0.682937
CAGC	833	1462	1042	1014		ATCA	N	0	0	0	0		CAGC	0.00840336	0.00273598	0.321497	0.323471
CATC	1362	3218	2391	1895		ATCA	-	0	0	0	0		CATC	0.00367107	0.0239279	0.358846	0.380475
CCAC	1060	1644	1264	969		ATGA	A	0.990315	0.997074	0.762301	0.780586		CCAC	0.229245	0.582117	0.647943	0.69969
CCCC	702	1210	1179	1533		ATGA	T	0	0.000585138	0	0		CCCC	0.588319	0.800826	0.870229	0.90998
CCGC	544	2062	970	1122		ATGA	C	0.00121065	0.000585138	0.000693001	0		CCGC	0.0533088	0.176528	0.406186	0.402852
CCTC	1508	2079	1791	1960		ATGA	G	0.00847458	0.00175541	0.237006	0.219414		CCTC	0.261273	0.392015	0.515355	0.560204
CGAC	1018	1771	844	904		ATGA	N	0	0	0	0		CGAC	0.000982318	0.00282326	0.421801	0.426991
CGCC	821	2540	1026	1173		ATGA	-	0	0	0	0		CGCC	0.11084	0.0925197	0.6423	0.699062
CGGC	161	277	159	16		ATTA	A	0.99505	0.997965	0.769684	0.772635		CGGC	0	0	0.295597	0.3125
CGTC	954	2142	857	1051		ATTA	T	0	0	0	0		CGTC	0.00104822	0.00233427	0.372229	0.358706
CTAC	1500	4210	1750	1235		ATTA	C	0.00110011	0.000610625	0.000367918	0		CTAC	0.002	0.0064133	0.54	0.577328
CTCC	1521	4587	1938	1712		ATTA	G	0.00385039	0.00142479	0.229948	0.227365		CTCC	0.152531	0.189666	0.679567	0.846379
CTGC	714	1130	970	1341		ATTA	N	0	0	0	0		CTGC	0.00140056	0.00265487	0.482474	0.478747
CTTC	1771	2345	1905	2295		ATTA	-	0	0	0	0		CTTC	0.00451722	0.00511727	0.534908	0.48976
GAAC	815	1054	1134	1519		CAAA	A	0.996889	0.998771	0.825491	0.875923		GAAC	0.00368098	0.0104364	0.337743	0.278473
GACC	996	1072	926	634		CAAA	T	0	0	0	0		GACC	0.130522	0.1875	0.592873	0.682965
GAGC	450	603	499	209		CAAA	C	0	0	0	0		GAGC	0	0.00829187	0.246493	0.162679
GATC	656	2935	1320	1461		CAAA	G	0.00311139	0.0012285	0.174509	0.124077		GATC	0.00762195	0.00817717	0.390909	0.398357
GCAC	973	1698	1250	1327		CAAA	N	0	0	0	0		GCAC	0.2148	0.618375	0.6336	0.681236
GCCC	1606	1088	814	1141		CAAA	-	0	0	0	0		GCCC	0.505604	0.740809	0.70516	0.836109
GCGC	2206	3412	2512	903		CACA	A	0.786444	0.894446	0.423631	0.352172		GCGC	0.156845	0.220399	0.253583	0.27021
GCTC	650	721	842	660		CACA	T	0.000537924	0	0	0		GCTC	0.295385	0.447989	0.469121	0.49697
GGAC	681	344	1044	1006		CACA	C	0.00107585	0	0	0		GGAC	0	0.00581395	0.295977	0.353877
GGCC	414	617	953	645		CACA	G	0.211942	0.105554	0.576369	0.647828		GGCC	0.113527	0.121556	0.466946	0.530233
GGGC	39	197	141	6		CACA	N	0	0	0	0		GGGC	0	0.00507614	0.198582	0.5
GGTC	971	1489	546	372		CACA	-	0	0	0	0		GGTC	0	0.00470114	0.357143	0.330645
GTAC	944	2103	762	835		CAGA	A	0.997207	0.9966	0.821879	0.835514		GTAC	0.00211864	0.00523062	0.551181	0.51018
GTCC	802	2066	1395	1040		CAGA	T	0	0	0.000701262	0		GTCC	0.243142	0.2909	0.655197	0.738462
GTGC	352	894	685	772		CAGA	C	0.000931099	0.000485673	0	0		GTGC	0.00568182	0.0033557	0.459854	0.493523
GTTC	1164	3183	2035	1298		CAGA	G	0.0018622	0.00291404	0.177419	0.164486		GTTC	0.00257732	0.00251335	0.463882	0.514638
TAAC	1435	4456	2205	3498		CAGA	N	0	0	0	0		TAAC	0.010453	0.0127917	0.444898	0.483991
TACC	1654	4252	1980	2247		CAGA	-	0	0	0	0		TACC	0.206167	0.272813	0.733838	0.756119
TAGC	1902	2461	1626	2338		CATA	A	0.99314	0.995059	0.812129	0.820903		TAGC	0.00368034	0.00487607	0.424354	0.402481
TATC	2168	3666	2963	2838		CATA	T	0	0	0	0		TATC	0.00599631	0.0362793	0.406682	0.42389
TCAC	2577	4516	2045	4124		CATA	C	0.000527704	0	0.000312598	0		TCAC	0.296857	0.703499	0.697311	0.644762
TCCC	1033	3014	1299	1718		CATA	G	0.00633245	0.00494092	0.187559	0.179097		TCCC	0.702807	0.817186	0.856813	0.901048
TCGC	878	1678	942	1848		CATA	N	0	0	0	0		TCGC	0.0774487	0.22944	0.474522	0.49026
TCTC	3252	5397	2826	2678		CATA	-	0	0	0	0		TCTC	0.309348	0.47582	0.494338	0.542942
TGAC	788	2194	1254	544		CCAA	A	0.923894	0.872714	0.732939	0.78042		TGAC	0.00253807	0.00546946	0.476874	0.46875
TGCC	723	1225	707	1156		CCAA	T	0	0	0	0		TGCC	0.138313	0.137959	0.644979	0.702422
TGGC	250	1394	586	151		CCAA	C	0	0	0.000537346	0.000617665		TGGC	0	0.00286944	0.324232	0.344371
TGTC	1228	2269	1307	1518		CCAA	G	0.0761062	0.127286	0.266523	0.218962		TGTC	0.002443	0.00440723	0.401683	0.424901
TTAC	2567	4969	3190	5294		CCAA	N	0	0	0	0		TTAC	0.00701208	0.00583618	0.628213	0.651303
TTCC	2342	3362	2531	3450		CCAA	-	0	0	0	0		TTCC	0.140478	0.138905	0.758198	0.727826
TTGC	1211	1732	1467	1500		CCCA	A	0.260059	0.366584	0.350441	0.359187		TTGC	0.00330306	0.00230947	0.576687	0.578
TTTC	2151	5131	3117	3211		CCCA	T	0	0	0	0		TTTC	0.0051139	0.00506724	0.519731	0.540953
AAAG	3165	6389	3388	3893		CCCA	C	0	0.000356252	0	0		AAAG	0.00252765	0.00172171	0.10242	0.0773183
AACG	3095	7670	4256	6927		CCCA	G	0.739941	0.63306	0.649559	0.640813		AACG	0.0365105	0.0127771	0.257519	0.226649
AAGG	2684	4687	2179	2963		CCCA	N	0	0	0	0		AAGG	0.00260805	0.00277363	0.080771	0.0597368
AATG	4274	9962	6388	8621		CCCA	-	0	0	0	0		AATG	0.0051474	0.00150572	0.125861	0.0947686
ACAG	2787	5652	4035	3609		CCGA	A	0.984649	0.947413	0.744548	0.771396		ACAG	0.100108	0.0918259	0.170012	0.155722
ACCG	4635	7645	3557	3941		CCGA	T	0	0	0	0.00112613		ACCG	0.555556	0.359581	0.415519	0.406242
ACGG	1410	3060	2336	3291		CCGA	C	0.00219298	0	0	0		ACGG	0.00638298	0.05	0.123288	0.0975387
ACTG	4298	6392	4571	4603		CCGA	G	0.0131579	0.0525869	0.255452	0.227477		ACTG	0.305724	0.118116	0.199081	0.188138
AGAG	2116	5023	2383	1803		CCGA	N	0	0	0	0		AGAG	0.00567108	0.000796337	0.119597	0.109262
AGCG	2112	3810	2577	3114		CCGA	-	0	0	0	0		AGCG	0.00426136	0.00393701	0.246023	0.202312
AGGG	956	1689	1670	1660		CCTA	A	0.63964	0.803789	0.748738	0.738516		AGGG	0.0041841	0.00236827	0.106587	0.0674699
AGTG	2607	3981	3425	4062		CCTA	T	0	0	0	0.00141343		AGTG	0.00191791	0.00150716	0.149781	0.1226
ATAG	4307	7552	5477	6219		CCTA	C	0	0	0.000560852	0		ATAG	0.00255398	0.00158898	0.176557	0.159029
ATCG	4134	6582	4709	5521		CCTA	G	0.36036	0.196211	0.250701	0.260071		ATCG	0.00483793	0.00972349	0.334041	0.324036
ATGG	2688	5102	4081	2438		CCTA	N	0	0	0	0		ATGG	0.00558036	0.00215602	0.136486	0.113208
ATTG	4402	8083	5423	4781		CCTA	-	0	0	0	0		ATTG	0.00408905	0.0022269	0.167066	0.144321
CAAG	3258	6249	3298	4905		CGAA	A	0.997037	0.997587	0.763578	0.737869		CAAG	0.00521793	0.00240038	0.119163	0.0980632
CACG	3025	4257	4062	3524		CGAA	T	0	0	0	0		CACG	0.0796694	0.0319474	0.324717	0.314699
CAGG	2196	3082	2238	2108		CGAA	C	0	0	0	0		CAGG	0.00182149	0.00227125	0.0938338	0.0697343
CATG	5214	6967	4401	8617		CGAA	G	0.00296296	0.00241313	0.236422	0.262131		CATG	0.00575374	0.00430601	0.154738	0.118951
CCAG	2642	4413	2779	3891		CGAA	N	0	0	0	0		CCAG	0.0669947	0.0774983	0.184959	0.156258
CCCG	2944	4715	3223	4132		CGAA	-	0	0	0	0		CCCG	0.514266	0.371156	0.429724	0.420378
CCGG	1522	2655	3032	3345		CGCA	A	0.994318	0.975983	0.453441	0.472197		CCGG	0.00722733	0.0259887	0.12533	0.0956652
CCTG	3668	5926	4595	5921		CGCA	T	0	0	0.00101215	0		CCTG	0.258451	0.12133	0.210446	0.186793
CGAG	1460	3185	1820	1764		CGCA	C	0	0	0	0		CGAG	0.00273973	0.00125589	0.144505	0.106576
CGCG	1355	2473	1241	2052		CGCA	G	0.00568182	0.0240175	0.545547	0.527803		CGCG	0.00221402	0.00202184	0.285254	0.260721
CGGG	796	1827	999	1735		CGCA	N	0	0	0	0		CGGG	0.00251256	0.00383142	0.0900901	0.0714697
CGTG	1219	2658	1844	2404		CGCA	-	0	0	0	0		CGTG	0	0.00188111	0.150759	0.122296
CTAG	4101	7082	5501	4983		CGGA	A	0.993952	0.997647	0.81198	0.826638		CTAG	0.00195074	0.00268286	0.186148	0.154726
CTCG	2800	4023	3279	4909		CGGA	T	0	0	0	0		CTCG	0.00392857	0.00372856	0.410491	0.384803
CTGG	1769	3394	1422	1355		CGGA	C	0	0	0	0.00211416		CTGG	0.00226116	0.00147319	0.116737	0.107011
CTTG	3311	6077	4153	5688		CGGA	G	0.00604839	0.00235294	0.18802	0.171247		CTTG	0.00181214	0.00164555	0.191669	0.169655
GAAG	1724	2909	2384	2360		CGGA	N	0	0	0	0		GAAG	0.00348028	0.00275009	0.131711	0.114407
GACG	1419	1883	1913	1165		CGGA	-	0	0	0	0		GACG	0.0514447	0.0286776	0.24621	0.249785
GAGG	1368	2249	869	675		CGTA	A	0.997382	0.999509	0.759309	0.78348		GAGG	0.00365497	0.00222321	0.13809	0.10963
GATG	1958	4660	3429	2953		CGTA	T	0	0	0	0		GATG	0.00255363	0.00300429	0.141441	0.128683
GCAG	1370	3239	1270	1465		CGTA	C	0	0	0	0.000488759		GCAG	0.0875912	0.09046	0.155906	0.131058
GCCG	1772	2387	1572	1182		CGTA	G	0.0026178	0.000490677	0.240691	0.216031		GCCG	0.557562	0.340595	0.323155	0.319797
GCGG	659	1281	643	803		CGTA	N	0	0	0	0		GCGG	0.0318665	0.0398126	0.119751	0.110834
GCTG	1337	2159	1266	3079		CGTA	-	0	0	0	0		GCTG	0.296185	0.145901	0.208531	0.162715
GGAG	1142	1467	1741	4137		CTAA	A	0.998192	0.997265	0.701231	0.734982		GGAG	0.0061296	0.00408998	0.144744	0.126178
GGCG	302	639	325	322		CTAA	T	0	0	0	0		GGCG	0.0198675	0.00156495	0.221538	0.189441
GGGG	593	483	491	655		CTAA	C	0	0.000390778	0	0		GGGG	0.00168634	0	0.162933	0.0961832
GGTG	1137	1987	1297	1146		CTAA	G	0.00180832	0.00234467	0.298769	0.265018		GGTG	0.00439754	0.00100654	0.178103	0.150087
GTAG	1986	3234	2851	2677		CTAA	N	0	0	0	0		GTAG	0.00352467	0.00154607	0.209751	0.183414
GTCG	2788	3665	2603	3183		CTAA	-	0	0	0	0		GTCG	0.0225968	0.00927694	0.324625	0.32705
GTGG	1301	2177	1552	1122		CTCA	A	0.979448	0.971106	0.29554	0.276289		GTGG	0.00076864	0.000918695	0.183634	0.131016
GTTG	2091	4198	3548	4460		CTCA	T	0	0	0	0		GTTG	0.00334768	0.000952835	0.209696	0.188789
TAAG	3629	7045	4509	4585		CTCA	C	0	0	0	0		TAAG	0.00358225	0.00241306	0.156576	0.118866
TACG	9431	32133	11426	10164		CTCA	G	0.0205523	0.0288938	0.70446	0.723711		TACG	0.101474	0.0372825	0.307894	0.296635
TAGG	2001	5244	2994	2119		CTCA	N	0	0	0	0		TAGG	0.00049975	0.00209764	0.129593	0.106654
TATG	4132	7859	6822	6766		CTCA	-	0	0	0	0		TATG	0.0106486	0.00496246	0.169598	0.154153
TCAG	3879	7240	4710	4316		CTGA	A	0.994555	0.997585	0.725962	0.745347		TCAG	0.113947	0.121133	0.202972	0.186979
TCCG	3619	7878	5092	6620		CTGA	T	0	0	0	0		TCCG	0.658469	0.46395	0.436764	0.46435
TCGG	2012	3844	2903	2359		CTGA	C	0	0.000603865	0.000961538	0		TCGG	0.0109344	0.0468262	0.154323	0.125053
TCTG	7258	11108	9830	6364		CTGA	G	0.00544465	0.00181159	0.273077	0.254653		TCTG	0.34803	0.184372	0.208647	0.208202
TGAG	2253	3576	2346	2995		CTGA	N	0	0	0	0		TGAG	0.00355082	0.00251678	0.153026	0.13823
TGCG	361	1156	885	457		CTGA	-	0	0	0	0		TGCG	0.0166205	0.0017301	0.298305	0.269147
TGGG	1200	2198	1365	1052		CTTA	A	0.997907	0.997318	0.743927	0.742772		TGGG	0.005	0.000909918	0.124542	0.0731939
TGTG	2671	4855	3277	3796		CTTA	T	0	0.000487686	0	0		TGTG	0.00411831	0.00144181	0.177296	0.164647
TTAG	4196	8381	6428	6647		CTTA	C	0.000348797	0.000243843	0	0.000270197		TTAG	0.00381316	0.00190908	0.225264	0.21679
TTCG	4137	8327	6739	8145		CTTA	G	0.00174398	0.00195074	0.256073	0.256958		TTCG	0.00700991	0.00360274	0.417569	0.439902
TTGG	2263	4600	3316	3944		CTTA	N	0	0	0	0		TTGG	0.00265135	0.00217391	0.177322	0.154665
TTTG	6783	11509	8112	9183		CTTA	-	0	0	0	0		TTTG	0.00339083	0.00217221	0.237919	0.200697
AAAT	1993	5747	3045	2994		GAAA	A	0.997059	0.996101	0.849131	0.867914		AAAT	0.00401405	0.00365408	0.253202	0.235805
AACT	1657	3429	2403	1749		GAAA	T	0	0.000487329	0	0		AACT	0.0223295	0.0329542	0.487724	0.490566
AAGT	1393	3122	1995	2278		GAAA	C	0	0	0	0.000550358		AAGT	0.00502513	0.00288277	0.211028	0.181738
AATT	2488	5107	3639	3357		GAAA	G	0.00294118	0.00341131	0.150869	0.131535		AATT	0.00442122	0.00352457	0.211597	0.196604
ACAT	2461	6076	3171	3826		GAAA	N	0	0	0	0		ACAT	0.0869565	0.35418	0.415011	0.455306
ACCT	3278	5798	2506	3662		GAAA	-	0	0	0	0		ACCT	0.520134	0.595205	0.703512	0.653468
ACGT	1060	2743	2421	1602		GACA	A	0.758102	0.903614	0.478947	0.481168		ACGT	0.0132075	0.0765585	0.242875	0.238452
ACTT	3321	5345	3313	3466		GACA	T	0	0	0	0		ACTT	0.217103	0.215716	0.309689	0.315061
AGAT	1730	2790	1670	2143		GACA	C	0	0	0	0		AGAT	0.00231214	0.00179211	0.268862	0.25385
AGCT	711	1696	1551	1404		GACA	G	0.241898	0.0963855	0.521053	0.518832		AGCT	0.0154712	0.0129717	0.450032	0.4651
AGGT	485	1812	1280	1080		GACA	N	0	0	0	0		AGGT	0.00206186	0.00275938	0.225781	0.184259
AGTT	2235	3591	2917	2694		GACA	-	0	0	0	0		AGTT	0.00313199	0.00389864	0.229688	0.208612
ATAT	2725	4890	3830	5741		GAGA	A	0.995413	0.998794	0.83779	0.894309		ATAT	0.00587156	0.00245399	0.353003	0.33792
ATCT	2639	5151	3181	2282		GAGA	T	0	0	0	0		ATCT	0.0545661	0.0586294	0.589437	0.616126
ATGT	1649	2901	2592	2433		GAGA	C	0.00229358	0	0	0.000903342		ATGT	0.00242571	0.00758359	0.302083	0.269626
ATTT	4799	7580	5677	5721		GAGA	G	0.00229358	0.00120627	0.16221	0.104788		ATTT	0.00395916	0.0030343	0.270213	0.24681
CAAT	2703	4050	3422	4033		GAGA	N	0	0	0	0		CAAT	0.00517943	0.00296296	0.276447	0.266799
CACT	1984	4492	2482	3112		GAGA	-	0	0	0	0		CACT	0.0413306	0.0736866	0.580177	0.598972
CAGT	1325	2151	1952	1838		GATA	A	0.988871	0.996776	0.81015	0.851832		CAGT	0.00528302	0.0027894	0.236168	0.219804
CATT	3253	5856	4316	5043		GATA	T	0	0	0	0		CATT	0.00676299	0.00802596	0.228916	0.220702
CCAT	2237	5010	2681	2865		GATA	C	0	0	0	0		CCAT	0.105498	0.324351	0.397613	0.414311
CCCT	2227	2984	2216	1672		GATA	G	0.0111288	0.00322407	0.18985	0.148168		CCCT	0.515492	0.669906	0.693592	0.781699
CCGT	646	2260	1558	996		GATA	N	0	0	0	0		CCGT	0.0309598	0.0504425	0.274069	0.227912
CCTT	2108	6743	3018	3658		GATA	-	0	0	0	0		CCTT	0.205408	0.249444	0.306494	0.335703
CGAT	1201	1484	1582	2060		GCAA	A	0.768935	0.804073	0.754675	0.776579		CGAT	0.00666112	0.00269542	0.303413	0.269903
CGCT	908	1830	1105	867		GCAA	T	0	0	0	0.00154083		CGCT	0.00991189	0.00983607	0.577376	0.542099
CGGT	562	1044	938	2541		GCAA	C	0.0012837	0.000702247	0	0		CGGT	0.00711744	0.000957854	0.208955	0.172767
CGTT	1498	4421	2193	2534		GCAA	G	0.229782	0.195225	0.245325	0.22188		CGTT	0.00267023	0.0031667	0.243046	0.229676
CTAT	2842	4749	2881	4387		GCAA	N	0	0	0	0		CTAT	0.00351865	0.00273742	0.375564	0.3907
CTCT	2008	4136	2620	4124		GCAA	-	0	0	0	0		CTCT	0.0139442	0.0244197	0.656489	0.714113
CTGT	1318	1748	1782	1403		GCCA	A	0.232863	0.34236	0.382071	0.389755		CTGT	0.00227618	0.00400458	0.315376	0.279401
CTTT	2921	4558	4155	4796		GCCA	T	0	0	0	0.00222717		CTTT	0.00650462	0.00263273	0.316245	0.322769
GAAT	6884	18336	7196	3963		GCCA	C	0	0.000644745	0	0		GAAT	0.00305055	0.00272688	0.224013	0.229876
GACT	832	1979	1502	2390		GCCA	G	0.767137	0.656995	0.617929	0.608018		GACT	0.0372596	0.0318343	0.467377	0.477406
GAGT	749	1354	1096	750		GCCA	N	0	0	0	0		GAGT	0.00133511	0.000738552	0.218066	0.204
GATT	2065	3496	2891	2702		GCCA	-	0	0	0	0		GATT	0.00338983	0.00429062	0.23037	0.216136
GCAT	1721	2334	1609	1585		GCGA	A	0.940887	0.949519	0.82516	0.824959		GCAT	0.0993608	0.347472	0.365444	0.340694
GCCT	1386	3755	1684	876		GCGA	T	0	0	0	0		GCCT	0.518759	0.583222	0.529097	0.623288
GCGT	666	888	727	1347		GCGA	C	0	0	0	0		GCGT	0.027027	0.0765766	0.253095	0.218263
GCTT	1218	2337	1757	1423		GCGA	G	0.0591133	0.0504808	0.17484	0.175041		GCTT	0.243842	0.225503	0.30905	0.251581
GGAT	1222	6914	3106	1886		GCGA	N	0	0	0	0		GGAT	0.00490998	0.00216951	0.24018	0.284199
GGCT	650	787	627	388		GCGA	-	0	0	0	0		GGCT	0.00923077	0.0152478	0.382775	0.427835
GGGT	786	534	738	876		GCTA	A	0.574238	0.788525	0.755372	0.723208		GGGT	0.00636132	0	0.231707	0.18379
GGTT	1326	1556	1535	1320		GCTA	T	0	0	0.000826446	0		GGTT	0.0015083	0.00385604	0.25798	0.22803
GTAT	1646	3507	2291	2524		GCTA	C	0	0	0	0		GTAT	0.0036452	0.00399202	0.396333	0.377575
GTCT	1736	2304	1836	1318		GCTA	G	0.425762	0.211475	0.243802	0.276792		GTCT	0.0385945	0.0399306	0.553922	0.563733
GTGT	1322	2148	1462	920		GCTA	N	0	0	0	0		GTGT	0.00529501	0.0027933	0.300958	0.282609
GTTT	1813	4394	2986	2661		GCTA	-	0	0	0	0		GTTT	0.00441258	0.00250341	0.304086	0.308155
TAAT	3022	5637	4187	5282		GGAA	A	0.993684	0.999318	0.798646	0.812074		TAAT	0.00397088	0.00372539	0.365178	0.348542
TACT	6595	15543	7666	4389		GGAA	T	0	0	0	0		TACT	0.0597422	0.0761114	0.458909	0.574618
TAGT	1586	3566	2337	3204		GGAA	C	0	0	0	0		TAGT	0.00504414	0.00448682	0.284981	0.247815
TATT	2956	6704	4203	4523		GGAA	G	0.00631579	0.000682128	0.201354	0.187926		TATT	0.00507442	0.0119332	0.290269	0.266195
TCAT	3633	6535	4443	5165		GGAA	N	0	0	0	0		TCAT	0.214423	0.549809	0.44542	0.476864
TCCT	3211	5319	2735	3333		GGAA	-	0	0	0	0		TCCT	0.651822	0.782854	0.721755	0.761476
TCGT	1607	2740	1668	3728		GGCA	A	0.909621	0.983432	0.604128	0.607721		TCGT	0.022402	0.130657	0.311751	0.306599
TCTT	4746	8248	3626	4069		GGCA	T	0	0	0	0		TCTT	0.338812	0.350994	0.363486	0.368149
TGAT	1480	2966	2021	3082		GGCA	C	0.00291545	0.00118343	0	0		TGAT	0.00540541	0.0037087	0.357744	0.356587
TGCT	497	1089	477	401		GGCA	G	0.0874636	0.0153846	0.395872	0.392279		TGCT	0.0241449	0.0192837	0.555556	0.533666
TGGT	922	2657	1419	1983		GGCA	N	0	0	0	0		TGGT	0.0021692	0.00376364	0.243129	0.220373
TGTT	1503	3711	2963	2726		GGCA	-	0	0	0	0		TGTT	0.00864937	0.00215575	0.311171	0.277696
TTAT	4203	7119	4417	4061		GGGA	A	0.994286	1	0.852018	0.822353		TTAT	0.00761361	0.00323079	0.487435	0.509234
TTCT	4250	8293	5159	5130		GGGA	T	0	0	0	0		TTCT	0.0124706	0.01447	0.643729	0.680312
TTGT	1866	3384	3040	3567		GGGA	C	0	0	0	0.00117647		TTGT	0.00535906	0.00177305	0.379276	0.347911
TTTT	3878	9405	6557	7619		GGGA	G	0.00571429	0	0.147982	0.176471		TTTT	0.00541516	0.00372142	0.378069	0.362252
						GGGA	N	0	0	0	0
						GGGA	-	0	0	0	0
						GGTA	A	0.996581	0.998004	0.770795	0.797357
						GGTA	T	0	0	0	0
						GGTA	C	0	0	0.000924214	0
						GGTA	G	0.0034188	0.00199601	0.228281	0.202643
						GGTA	N	0	0	0	0
						GGTA	-	0	0	0	0
						GTAA	A	0.995791	0.998717	0.702632	0.723708
						GTAA	T	0	0	0	0.000594177
						GTAA	C	0	0	0	0.00118835
						GTAA	G	0.00420875	0.00128287	0.297368	0.27451
						GTAA	N	0	0	0	0
						GTAA	-	0	0	0	0
						GTCA	A	0.853723	0.892397	0.443882	0.395472
						GTCA	T	0	0	0	0.000481696
						GTCA	C	0	0	0	0
						GTCA	G	0.146277	0.107603	0.556118	0.604046
						GTCA	N	0	0	0	0
						GTCA	-	0	0	0	0
						GTGA	A	0.996287	0.999447	0.766129	0.783471
						GTGA	T	0	0	0	0
						GTGA	C	0	0	0	0
						GTGA	G	0.00371287	0.000553097	0.233871	0.216529
						GTGA	N	0	0	0	0
						GTGA	-	0	0	0	0
						GTTA	A	0.995698	0.997274	0.70461	0.731241
						GTTA	T	0	0	0.000569152	0
						GTTA	C	0.000614628	0.000454339	0.000569152	0.00036075
						GTTA	G	0.00368777	0.00227169	0.294252	0.268398
						GTTA	N	0	0	0	0
						GTTA	-	0	0	0	0
						TAAA	A	0.994376	0.998473	0.818531	0.845297
						TAAA	T	0	0	0.00128096	0.000412541
						TAAA	C	0	0.000254582	0	0.000412541
						TAAA	G	0.00562372	0.00127291	0.180188	0.153878
						TAAA	N	0	0	0	0
						TAAA	-	0	0	0	0
						TACA	A	0.743433	0.894656	0.352768	0.325151
						TACA	T	0	0	0	0
						TACA	C	0	0	0	0.000402414
						TACA	G	0.256567	0.105344	0.647232	0.674447
						TACA	N	0	0	0	0
						TACA	-	0	0	0	0
						TAGA	A	0.995483	0.998118	0.773544	0.80008
						TAGA	T	0	0	0	0
						TAGA	C	0.000903342	0.000376364	0	0
						TAGA	G	0.00361337	0.00150546	0.226456	0.19992
						TAGA	N	0	0	0	0
						TAGA	-	0	0	0	0
						TATA	A	0.990897	0.996512	0.797778	0.805268
						TATA	T	0.000455166	0	0	0
						TATA	C	0	0.000268312	0	0.000627156
						TATA	G	0.00864816	0.00321975	0.202222	0.194105
						TATA	N	0	0	0	0
						TATA	-	0	0	0	0
						TCAA	A	0.791279	0.862701	0.718822	0.718623
						TCAA	T	0	0	0	0
						TCAA	C	0.000489956	0	0.000460193	0
						TCAA	G	0.208231	0.137299	0.280718	0.281377
						TCAA	N	0	0	0	0
						TCAA	-	0	0	0	0
						TCCA	A	0.22875	0.290514	0.326684	0.223022
						TCCA	T	0	0.000297354	0.000443262	0
						TCCA	C	0	0	0	0
						TCCA	G	0.77125	0.709188	0.672872	0.776978
						TCCA	N	0	0	0	0
						TCCA	-	0	0	0	0
						TCGA	A	0.979701	0.9601	0.779589	0.744493
						TCGA	T	0	0	0	0
						TCGA	C	0	0.000498753	0	0.000881057
						TCGA	G	0.0202991	0.0394015	0.220411	0.254626
						TCGA	N	0	0	0	0
						TCGA	-	0	0	0	0
						TCTA	A	0.558516	0.74866	0.716386	0.69948
						TCTA	T	0	0	0	0.00034662
						TCTA	C	0	0.000282087	0.000358551	0.00034662
						TCTA	G	0.441484	0.251058	0.283256	0.299827
						TCTA	N	0	0	0	0
						TCTA	-	0	0	0	0
						TGAA	A	0.996124	0.996686	0.746241	0.775843
						TGAA	T	0	0.000473485	0	0
						TGAA	C	0.00129199	0.000473485	0	0
						TGAA	G	0.00258398	0.00236742	0.253759	0.224157
						TGAA	N	0	0	0	0
						TGAA	-	0	0	0	0
						TGCA	A	0.977823	0.974252	0.487425	0.510638
						TGCA	T	0	0	0	0
						TGCA	C	0	0	0	0
						TGCA	G	0.0221774	0.0257481	0.512575	0.489362
						TGCA	N	0	0	0	0
						TGCA	-	0	0	0	0
						TGGA	A	0.997821	0.998446	0.79972	0.805254
						TGGA	T	0	0.000777001	0	0
						TGGA	C	0	0	0	0
						TGGA	G	0.00217865	0.000777001	0.20028	0.194746
						TGGA	N	0	0	0	0
						TGGA	-	0	0	0	0
						TGTA	A	0.996368	0.997321	0.751401	0.744725
						TGTA	T	0	0	0	0
						TGTA	C	0	0.000297708	0.000800641	0.000345901
						TGTA	G	0.00363196	0.00238166	0.247798	0.254929
						TGTA	N	0	0	0	0
						TGTA	-	0	0	0	0
						TTAA	A	0.992993	0.997632	0.643929	0.650122
						TTAA	T	0	0.000236798	0.000283046	0
						TTAA	C	0.001001	0.000236798	0.000566091	0.000304507
						TTAA	G	0.00600601	0.00189439	0.355222	0.349574
						TTAA	N	0	0	0	0
						TTAA	-	0	0	0	0
						TTCA	A	0.970414	0.983848	0.395066	0.32978
						TTCA	T	0	0.000414164	0	0.000355366
						TTCA	C	0	0.000621247	0	0
						TTCA	G	0.0295858	0.015117	0.604934	0.669865
						TTCA	N	0	0	0	0
						TTCA	-	0	0	0	0
						TTGA	A	0.99462	0.998652	0.708373	0.740523
						TTGA	T	0	0	0	0.000533903
						TTGA	C	0	0	0.0014437	0.000533903
						TTGA	G	0.00538048	0.00134831	0.290183	0.258409
						TTGA	N	0	0	0	0
						TTGA	-	0	0	0	0
						TTTA	A	0.995458	0.998178	0.709626	0.712204
						TTTA	T	0	0	0	0.000217533
						TTTA	C	0	0.00040494	0.000534759	0.000435066
						TTTA	G	0.00454228	0.00141729	0.28984	0.287144
						TTTA	N	0	0	0	0
						TTTA	-	0	0	0	0
						AAAC	A	0.998042	0.990645	0.676201	0.648117
						AAAC	T	0	0.000322581	0	0
						AAAC	C	0	0	0	0.000562114
						AAAC	G	0.00195822	0.00903226	0.323799	0.351321
						AAAC	N	0	0	0	0
						AAAC	-	0	0	0	0
						AACC	A	0.83786	0.793319	0.364407	0.275542
						AACC	T	0	0	0	0
						AACC	C	0	0	0.000706215	0
						AACC	G	0.16214	0.206681	0.634887	0.724458
						AACC	N	0	0	0	0
						AACC	-	0	0	0	0
						AAGC	A	0.990099	0.996253	0.697343	0.745718
						AAGC	T	0	0	0	0
						AAGC	C	0	0	0.000948767	0
						AAGC	G	0.00990099	0.00374732	0.301708	0.254282
						AAGC	N	0	0	0	0
						AAGC	-	0	0	0	0
						AATC	A	0.997739	0.986978	0.702174	0.686493
						AATC	T	0	0.000449035	0	0
						AATC	C	0	0	0.000434783	0
						AATC	G	0.00226074	0.012573	0.297391	0.313507
						AATC	N	0	0	0	0
						AATC	-	0	0	0	0
						ACAC	A	0.752159	0.287496	0.28902	0.242838
						ACAC	T	0	0	0	0
						ACAC	C	0	0	0.000538213	0
						ACAC	G	0.247841	0.712504	0.710441	0.757162
						ACAC	N	0	0	0	0
						ACAC	-	0	0	0	0
						ACCC	A	0.339943	0.343548	0.146532	0.112936
						ACCC	T	0	0.000322581	0	0
						ACCC	C	0	0	0	0
						ACCC	G	0.660057	0.656129	0.853468	0.887064
						ACCC	N	0	0	0	0
						ACCC	-	0	0	0	0
						ACGC	A	0.891544	0.755011	0.611667	0.61849
						ACGC	T	0	0	0	0
						ACGC	C	0.00183824	0	0	0
						ACGC	G	0.106618	0.244989	0.388333	0.38151
						ACGC	N	0	0	0	0
						ACGC	-	0	0	0	0
						ACTC	A	0.710512	0.583003	0.473373	0.474859
						ACTC	T	0	0.000220167	0.000493097	0
						ACTC	C	0.00161725	0	0	0.000314268
						ACTC	G	0.287871	0.416777	0.526134	0.524827
						ACTC	N	0	0	0	0
						ACTC	-	0	0	0	0
						AGAC	A	0.997151	0.995787	0.613806	0.653866
						AGAC	T	0	0.000702247	0	0
						AGAC	C	0	0	0	0
						AGAC	G	0.002849	0.00351124	0.386194	0.346134
						AGAC	N	0	0	0	0
						AGAC	-	0	0	0	0
						AGCC	A	0.850427	0.842751	0.474242	0.463469
						AGCC	T	0	0	0	0
						AGCC	C	0	0	0	0
						AGCC	G	0.149573	0.157249	0.525758	0.536531
						AGCC	N	0	0	0	0
						AGCC	-	0	0	0	0
						AGGC	A	0.995	0.997693	0.696019	0.725322
						AGGC	T	0	0	0	0
						AGGC	C	0	0	0	0.00214592
						AGGC	G	0.005	0.00230681	0.303981	0.272532
						AGGC	N	0	0	0	0
						AGGC	-	0	0	0	0
						AGTC	A	0.986562	0.997038	0.635731	0.679298
						AGTC	T	0.00111982	0	0	0
						AGTC	C	0	0	0	0.000924214
						AGTC	G	0.012318	0.00296209	0.364269	0.319778
						AGTC	N	0	0	0	0
						AGTC	-	0	0	0	0
						ATAC	A	0.995665	0.993802	0.483644	0.457273
						ATAC	T	0	0	0	0
						ATAC	C	0	0.000619771	0.000503271	0
						ATAC	G	0.00433526	0.00557794	0.515853	0.542727
						ATAC	N	0	0	0	0
						ATAC	-	0	0	0	0
						ATCC	A	0.783428	0.706738	0.299752	0.214286
						ATCC	T	0.000438404	0	0.000496278	0
						ATCC	C	0	0	0.000496278	0
						ATCC	G	0.216133	0.293262	0.699256	0.785714
						ATCC	N	0	0	0	0
						ATCC	-	0	0	0	0
						ATGC	A	0.994135	0.99807	0.551432	0.534031
						ATGC	T	0.000733138	0	0	0
						ATGC	C	0.000733138	0	0	0
						ATGC	G	0.00439883	0.00192988	0.448568	0.465969
						ATGC	N	0	0	0	0
						ATGC	-	0	0	0	0
						ATTC	A	0.995733	0.996303	0.589876	0.558212
						ATTC	T	0	0.000336134	0	0.0003465
						ATTC	C	0	0	0	0.0003465
						ATTC	G	0.00426687	0.00336134	0.410124	0.441095
						ATTC	N	0	0	0	0
						ATTC	-	0	0	0	0
						CAAC	A	0.996491	0.984488	0.590153	0.608447
						CAAC	T	0	0	0	0
						CAAC	C	0.000877193	0.00036075	0	0
						CAAC	G	0.00263158	0.0151515	0.409847	0.391553
						CAAC	N	0	0	0	0
						CAAC	-	0	0	0	0
						CACC	A	0.845693	0.736522	0.26087	0.317063
						CACC	T	0	0.000405351	0	0
						CACC	C	0	0	0	0
						CACC	G	0.154307	0.263073	0.73913	0.682937
						CACC	N	0	0	0	0
						CACC	-	0	0	0	0
						CAGC	A	0.991597	0.997264	0.677543	0.676529
						CAGC	T	0	0	0	0
						CAGC	C	0	0	0.000959693	0
						CAGC	G	0.00840336	0.00273598	0.321497	0.323471
						CAGC	N	0	0	0	0
						CAGC	-	0	0	0	0
						CATC	A	0.996329	0.976072	0.641154	0.619525
						CATC	T	0	0	0	0
						CATC	C	0	0	0	0
						CATC	G	0.00367107	0.0239279	0.358846	0.380475
						CATC	N	0	0	0	0
						CATC	-	0	0	0	0
						CCAC	A	0.770755	0.416667	0.352057	0.299278
						CCAC	T	0	0.000608273	0	0.00103199
						CCAC	C	0	0.000608273	0	0
						CCAC	G	0.229245	0.582117	0.647943	0.69969
						CCAC	N	0	0	0	0
						CCAC	-	0	0	0	0
						CCCC	A	0.411681	0.199174	0.129771	0.0900196
						CCCC	T	0	0	0	0
						CCCC	C	0	0	0	0
						CCCC	G	0.588319	0.800826	0.870229	0.90998
						CCCC	N	0	0	0	0
						CCCC	-	0	0	0	0
						CCGC	A	0.946691	0.823472	0.593814	0.596257
						CCGC	T	0	0	0	0
						CCGC	C	0	0	0	0.000891266
						CCGC	G	0.0533088	0.176528	0.406186	0.402852
						CCGC	N	0	0	0	0
						CCGC	-	0	0	0	0
						CCTC	A	0.737401	0.607985	0.484645	0.439796
						CCTC	T	0	0	0	0
						CCTC	C	0.00132626	0	0	0
						CCTC	G	0.261273	0.392015	0.515355	0.560204
						CCTC	N	0	0	0	0
						CCTC	-	0	0	0	0
						CGAC	A	0.999018	0.996612	0.578199	0.571903
						CGAC	T	0	0	0	0
						CGAC	C	0	0.000564653	0	0.00110619
						CGAC	G	0.000982318	0.00282326	0.421801	0.426991
						CGAC	N	0	0	0	0
						CGAC	-	0	0	0	0
						CGCC	A	0.88916	0.90748	0.3577	0.300085
						CGCC	T	0	0	0	0
						CGCC	C	0	0	0	0.000852515
						CGCC	G	0.11084	0.0925197	0.6423	0.699062
						CGCC	N	0	0	0	0
						CGCC	-	0	0	0	0
						CGGC	A	1	1	0.704403	0.6875
						CGGC	T	0	0	0	0
						CGGC	C	0	0	0	0
						CGGC	G	0	0	0.295597	0.3125
						CGGC	N	0	0	0	0
						CGGC	-	0	0	0	0
						CGTC	A	0.997904	0.997666	0.626604	0.641294
						CGTC	T	0	0	0.00116686	0
						CGTC	C	0.00104822	0	0	0
						CGTC	G	0.00104822	0.00233427	0.372229	0.358706
						CGTC	N	0	0	0	0
						CGTC	-	0	0	0	0
						CTAC	A	0.998	0.993587	0.46	0.422672
						CTAC	T	0	0	0	0
						CTAC	C	0	0	0	0
						CTAC	G	0.002	0.0064133	0.54	0.577328
						CTAC	N	0	0	0	0
						CTAC	-	0	0	0	0
						CTCC	A	0.847469	0.810116	0.320433	0.153621
						CTCC	T	0	0.000218007	0	0
						CTCC	C	0	0	0	0
						CTCC	G	0.152531	0.189666	0.679567	0.846379
						CTCC	N	0	0	0	0
						CTCC	-	0	0	0	0
						CTGC	A	0.998599	0.995575	0.517526	0.521253
						CTGC	T	0	0.000884956	0	0
						CTGC	C	0	0.000884956	0	0
						CTGC	G	0.00140056	0.00265487	0.482474	0.478747
						CTGC	N	0	0	0	0
						CTGC	-	0	0	0	0
						CTTC	A	0.995483	0.994456	0.465092	0.51024
						CTTC	T	0	0.000426439	0	0
						CTTC	C	0	0	0	0
						CTTC	G	0.00451722	0.00511727	0.534908	0.48976
						CTTC	N	0	0	0	0
						CTTC	-	0	0	0	0
						GAAC	A	0.996319	0.989564	0.662257	0.721527
						GAAC	T	0	0	0	0
						GAAC	C	0	0	0	0
						GAAC	G	0.00368098	0.0104364	0.337743	0.278473
						GAAC	N	0	0	0	0
						GAAC	-	0	0	0	0
						GACC	A	0.869478	0.8125	0.407127	0.317035
						GACC	T	0	0	0	0
						GACC	C	0	0	0	0
						GACC	G	0.130522	0.1875	0.592873	0.682965
						GACC	N	0	0	0	0
						GACC	-	0	0	0	0
						GAGC	A	1	0.99005	0.753507	0.837321
						GAGC	T	0	0	0	0
						GAGC	C	0	0.00165837	0	0
						GAGC	G	0	0.00829187	0.246493	0.162679
						GAGC	N	0	0	0	0
						GAGC	-	0	0	0	0
						GATC	A	0.992378	0.991823	0.609091	0.600958
						GATC	T	0	0	0	0
						GATC	C	0	0	0	0.000684463
						GATC	G	0.00762195	0.00817717	0.390909	0.398357
						GATC	N	0	0	0	0
						GATC	-	0	0	0	0
						GCAC	A	0.7852	0.381037	0.3656	0.318764
						GCAC	T	0	0	0	0
						GCAC	C	0	0.000588928	0.0008	0
						GCAC	G	0.2148	0.618375	0.6336	0.681236
						GCAC	N	0	0	0	0
						GCAC	-	0	0	0	0
						GCCC	A	0.494396	0.259191	0.29484	0.163891
						GCCC	T	0	0	0	0
						GCCC	C	0	0	0	0
						GCCC	G	0.505604	0.740809	0.70516	0.836109
						GCCC	N	0	0	0	0
						GCCC	-	0	0	0	0
						GCGC	A	0.841342	0.779308	0.746417	0.72979
						GCGC	T	0.000906618	0.000293083	0	0
						GCGC	C	0.000906618	0	0	0
						GCGC	G	0.156845	0.220399	0.253583	0.27021
						GCGC	N	0	0	0	0
						GCGC	-	0	0	0	0
						GCTC	A	0.704615	0.552011	0.530879	0.50303
						GCTC	T	0	0	0	0
						GCTC	C	0	0	0	0
						GCTC	G	0.295385	0.447989	0.469121	0.49697
						GCTC	N	0	0	0	0
						GCTC	-	0	0	0	0
						GGAC	A	1	0.994186	0.704023	0.645129
						GGAC	T	0	0	0	0.000994036
						GGAC	C	0	0	0	0
						GGAC	G	0	0.00581395	0.295977	0.353877
						GGAC	N	0	0	0	0
						GGAC	-	0	0	0	0
						GGCC	A	0.881643	0.878444	0.533054	0.469767
						GGCC	T	0	0	0	0
						GGCC	C	0.00483092	0	0	0
						GGCC	G	0.113527	0.121556	0.466946	0.530233
						GGCC	N	0	0	0	0
						GGCC	-	0	0	0	0
						GGGC	A	0.974359	0.994924	0.801418	0.5
						GGGC	T	0	0	0	0
						GGGC	C	0.025641	0	0	0
						GGGC	G	0	0.00507614	0.198582	0.5
						GGGC	N	0	0	0	0
						GGGC	-	0	0	0	0
						GGTC	A	1	0.993956	0.642857	0.669355
						GGTC	T	0	0	0	0
						GGTC	C	0	0.00134318	0	0
						GGTC	G	0	0.00470114	0.357143	0.330645
						GGTC	N	0	0	0	0
						GGTC	-	0	0	0	0
						GTAC	A	0.997881	0.994294	0.447507	0.488623
						GTAC	T	0	0.000475511	0.00131234	0
						GTAC	C	0	0	0	0.0011976
						GTAC	G	0.00211864	0.00523062	0.551181	0.51018
						GTAC	N	0	0	0	0
						GTAC	-	0	0	0	0
						GTCC	A	0.755611	0.708616	0.344803	0.261538
						GTCC	T	0	0	0	0
						GTCC	C	0.00124688	0.000484027	0	0
						GTCC	G	0.243142	0.2909	0.655197	0.738462
						GTCC	N	0	0	0	0
						GTCC	-	0	0	0	0
						GTGC	A	0.994318	0.996644	0.540146	0.506477
						GTGC	T	0	0	0	0
						GTGC	C	0	0	0	0
						GTGC	G	0.00568182	0.0033557	0.459854	0.493523
						GTGC	N	0	0	0	0
						GTGC	-	0	0	0	0
						GTTC	A	0.997423	0.997487	0.536118	0.485362
						GTTC	T	0	0	0	0
						GTTC	C	0	0	0	0
						GTTC	G	0.00257732	0.00251335	0.463882	0.514638
						GTTC	N	0	0	0	0
						GTTC	-	0	0	0	0
						TAAC	A	0.989547	0.986535	0.554649	0.516009
						TAAC	T	0	0	0	0
						TAAC	C	0	0.00067325	0.000453515	0
						TAAC	G	0.010453	0.0127917	0.444898	0.483991
						TAAC	N	0	0	0	0
						TAAC	-	0	0	0	0
						TACC	A	0.793833	0.726717	0.265657	0.243436
						TACC	T	0	0	0.000505051	0
						TACC	C	0	0.000470367	0	0.000445038
						TACC	G	0.206167	0.272813	0.733838	0.756119
						TACC	N	0	0	0	0
						TACC	-	0	0	0	0
						TAGC	A	0.99632	0.995124	0.575646	0.597092
						TAGC	T	0	0	0	0
						TAGC	C	0	0	0	0.000427716
						TAGC	G	0.00368034	0.00487607	0.424354	0.402481
						TAGC	N	0	0	0	0
						TAGC	-	0	0	0	0
						TATC	A	0.993542	0.963448	0.59298	0.57611
						TATC	T	0	0	0	0
						TATC	C	0.000461255	0.000272777	0.000337496	0
						TATC	G	0.00599631	0.0362793	0.406682	0.42389
						TATC	N	0	0	0	0
						TATC	-	0	0	0	0
						TCAC	A	0.703143	0.296501	0.302689	0.354753
						TCAC	T	0	0	0	0.000242483
						TCAC	C	0	0	0	0.000242483
						TCAC	G	0.296857	0.703499	0.697311	0.644762
						TCAC	N	0	0	0	0
						TCAC	-	0	0	0	0
						TCCC	A	0.297193	0.182482	0.142417	0.0983702
						TCCC	T	0	0	0.000769823	0.000582072
						TCCC	C	0	0.000331785	0	0
						TCCC	G	0.702807	0.817186	0.856813	0.901048
						TCCC	N	0	0	0	0
						TCCC	-	0	0	0	0
						TCGC	A	0.922551	0.77056	0.525478	0.50974
						TCGC	T	0	0	0	0
						TCGC	C	0	0	0	0
						TCGC	G	0.0774487	0.22944	0.474522	0.49026
						TCGC	N	0	0	0	0
						TCGC	-	0	0	0	0
						TCTC	A	0.690652	0.52381	0.505308	0.456684
						TCTC	T	0	0.000185288	0	0
						TCTC	C	0	0.000185288	0.000353857	0.000373413
						TCTC	G	0.309348	0.47582	0.494338	0.542942
						TCTC	N	0	0	0	0
						TCTC	-	0	0	0	0
						TGAC	A	0.997462	0.994075	0.523126	0.53125
						TGAC	T	0	0	0	0
						TGAC	C	0	0.000455789	0	0
						TGAC	G	0.00253807	0.00546946	0.476874	0.46875
						TGAC	N	0	0	0	0
						TGAC	-	0	0	0	0
						TGCC	A	0.860304	0.861224	0.355021	0.295848
						TGCC	T	0.00138313	0	0	0.000865052
						TGCC	C	0	0.000816327	0	0.000865052
						TGCC	G	0.138313	0.137959	0.644979	0.702422
						TGCC	N	0	0	0	0
						TGCC	-	0	0	0	0
						TGGC	A	1	0.997131	0.675768	0.655629
						TGGC	T	0	0	0	0
						TGGC	C	0	0	0	0
						TGGC	G	0	0.00286944	0.324232	0.344371
						TGGC	N	0	0	0	0
						TGGC	-	0	0	0	0
						TGTC	A	0.997557	0.995152	0.597552	0.575099
						TGTC	T	0	0.000440723	0.000765111	0
						TGTC	C	0	0	0	0
						TGTC	G	0.002443	0.00440723	0.401683	0.424901
						TGTC	N	0	0	0	0
						TGTC	-	0	0	0	0
						TTAC	A	0.992598	0.993761	0.371787	0.348508
						TTAC	T	0.00038956	0.000201248	0	0.000188893
						TTAC	C	0	0.000201248	0	0
						TTAC	G	0.00701208	0.00583618	0.628213	0.651303
						TTAC	N	0	0	0	0
						TTAC	-	0	0	0	0
						TTCC	A	0.859095	0.860797	0.241802	0.271884
						TTCC	T	0	0.000297442	0	0
						TTCC	C	0.000426985	0	0	0.000289855
						TTCC	G	0.140478	0.138905	0.758198	0.727826
						TTCC	N	0	0	0	0
						TTCC	-	0	0	0	0
						TTGC	A	0.996697	0.997113	0.423313	0.422
						TTGC	T	0	0	0	0
						TTGC	C	0	0.000577367	0	0
						TTGC	G	0.00330306	0.00230947	0.576687	0.578
						TTGC	N	0	0	0	0
						TTGC	-	0	0	0	0
						TTTC	A	0.994886	0.994933	0.480269	0.459047
						TTTC	T	0	0	0	0
						TTTC	C	0	0	0	0
						TTTC	G	0.0051139	0.00506724	0.519731	0.540953
						TTTC	N	0	0	0	0
						TTTC	-	0	0	0	0
						AAAG	A	0.997472	0.998122	0.89758	0.922425
						AAAG	T	0	0	0	0
						AAAG	C	0	0.000156519	0	0.000256871
						AAAG	G	0.00252765	0.00172171	0.10242	0.0773183
						AAAG	N	0	0	0	0
						AAAG	-	0	0	0	0
						AACG	A	0.963489	0.986962	0.742246	0.773351
						AACG	T	0	0	0.000234962	0
						AACG	C	0	0.000260756	0	0
						AACG	G	0.0365105	0.0127771	0.257519	0.226649
						AACG	N	0	0	0	0
						AACG	-	0	0	0	0
						AAGG	A	0.997392	0.9968	0.91877	0.939588
						AAGG	T	0	0	0.000458926	0
						AAGG	C	0	0.000426712	0	0.000674992
						AAGG	G	0.00260805	0.00277363	0.080771	0.0597368
						AAGG	N	0	0	0	0
						AAGG	-	0	0	0	0
						AATG	A	0.994853	0.997892	0.873356	0.904999
						AATG	T	0	0.000100381	0.000469631	0.000115996
						AATG	C	0	0.000501907	0.000313087	0.000115996
						AATG	G	0.0051474	0.00150572	0.125861	0.0947686
						AATG	N	0	0	0	0
						AATG	-	0	0	0	0
						ACAG	A	0.899534	0.907113	0.829988	0.843724
						ACAG	T	0	0.000530786	0	0.000277085
						ACAG	C	0.000358809	0.000530786	0	0.000277085
						ACAG	G	0.100108	0.0918259	0.170012	0.155722
						ACAG	N	0	0	0	0
						ACAG	-	0	0	0	0
						ACCG	A	0.444444	0.640157	0.583638	0.593504
						ACCG	T	0	0.000130804	0.000843407	0
						ACCG	C	0	0.000130804	0	0.000253743
						ACCG	G	0.555556	0.359581	0.415519	0.406242
						ACCG	N	0	0	0	0
						ACCG	-	0	0	0	0
						ACGG	A	0.993617	0.949673	0.876712	0.902157
						ACGG	T	0	0	0	0
						ACGG	C	0	0.000326797	0	0.000303859
						ACGG	G	0.00638298	0.05	0.123288	0.0975387
						ACGG	N	0	0	0	0
						ACGG	-	0	0	0	0
						ACTG	A	0.694276	0.881258	0.800919	0.811645
						ACTG	T	0	0	0	0
						ACTG	C	0	0.000625782	0	0.00021725
						ACTG	G	0.305724	0.118116	0.199081	0.188138
						ACTG	N	0	0	0	0
						ACTG	-	0	0	0	0
						AGAG	A	0.994329	0.999005	0.880403	0.890738
						AGAG	T	0	0	0	0
						AGAG	C	0	0.000199084	0	0
						AGAG	G	0.00567108	0.000796337	0.119597	0.109262
						AGAG	N	0	0	0	0
						AGAG	-	0	0	0	0
						AGCG	A	0.994792	0.995801	0.753977	0.797688
						AGCG	T	0.000473485	0	0	0
						AGCG	C	0.000473485	0.000262467	0	0
						AGCG	G	0.00426136	0.00393701	0.246023	0.202312
						AGCG	N	0	0	0	0
						AGCG	-	0	0	0	0
						AGGG	A	0.995816	0.99704	0.893413	0.93253
						AGGG	T	0	0	0	0
						AGGG	C	0	0.000592066	0	0
						AGGG	G	0.0041841	0.00236827	0.106587	0.0674699
						AGGG	N	0	0	0	0
						AGGG	-	0	0	0	0
						AGTG	A	0.998082	0.998242	0.850219	0.8774
						AGTG	T	0	0	0	0
						AGTG	C	0	0.000251193	0	0
						AGTG	G	0.00191791	0.00150716	0.149781	0.1226
						AGTG	N	0	0	0	0
						AGTG	-	0	0	0	0
						ATAG	A	0.996982	0.997881	0.823078	0.84081
						ATAG	T	0.00023218	0.000264831	0.000365163	0
						ATAG	C	0.00023218	0.000264831	0	0.000160798
						ATAG	G	0.00255398	0.00158898	0.176557	0.159029
						ATAG	N	0	0	0	0
						ATAG	-	0	0	0	0
						ATCG	A	0.99492	0.990277	0.665534	0.675602
						ATCG	T	0	0	0.000424719	0
						ATCG	C	0.000241896	0	0	0.000362253
						ATCG	G	0.00483793	0.00972349	0.334041	0.324036
						ATCG	N	0	0	0	0
						ATCG	-	0	0	0	0
						ATGG	A	0.994048	0.997256	0.863269	0.886792
						ATGG	T	0	0	0	0
						ATGG	C	0.000372024	0.000588005	0.000245038	0
						ATGG	G	0.00558036	0.00215602	0.136486	0.113208
						ATGG	N	0	0	0	0
						ATGG	-	0	0	0	0
						ATTG	A	0.995229	0.997278	0.832381	0.855051
						ATTG	T	0.000227169	0	0.0001844	0
						ATTG	C	0.000454339	0.000494866	0.0003688	0.000627484
						ATTG	G	0.00408905	0.0022269	0.167066	0.144321
						ATTG	N	0	0	0	0
						ATTG	-	0	0	0	0
						CAAG	A	0.994475	0.99696	0.88023	0.901937
						CAAG	T	0.000306937	0.000160026	0.000303214	0
						CAAG	C	0	0.000480077	0.000303214	0
						CAAG	G	0.00521793	0.00240038	0.119163	0.0980632
						CAAG	N	0	0	0	0
						CAAG	-	0	0	0	0
						CACG	A	0.92	0.967818	0.674791	0.685301
						CACG	T	0	0	0.000246184	0
						CACG	C	0.000330579	0.000234907	0.000246184	0
						CACG	G	0.0796694	0.0319474	0.324717	0.314699
						CACG	N	0	0	0	0
						CACG	-	0	0	0	0
						CAGG	A	0.998179	0.997729	0.906166	0.929317
						CAGG	T	0	0	0	0.000474383
						CAGG	C	0	0	0	0.000474383
						CAGG	G	0.00182149	0.00227125	0.0938338	0.0697343
						CAGG	N	0	0	0	0
						CAGG	-	0	0	0	0
						CATG	A	0.993863	0.995263	0.845035	0.880701
						CATG	T	0	0.000143534	0	0.00011605
						CATG	C	0.000383583	0.000287068	0.000227221	0.000232099
						CATG	G	0.00575374	0.00430601	0.154738	0.118951
						CATG	N	0	0	0	0
						CATG	-	0	0	0	0
						CCAG	A	0.932627	0.922502	0.814322	0.843485
						CCAG	T	0.000378501	0	0.000359842	0
						CCAG	C	0	0	0.000359842	0.000257003
						CCAG	G	0.0669947	0.0774983	0.184959	0.156258
						CCAG	N	0	0	0	0
						CCAG	-	0	0	0	0
						CCCG	A	0.485734	0.62842	0.570276	0.579622
						CCCG	T	0	0	0	0
						CCCG	C	0	0.000424178	0	0
						CCCG	G	0.514266	0.371156	0.429724	0.420378
						CCCG	N	0	0	0	0
						CCCG	-	0	0	0	0
						CCGG	A	0.992773	0.974011	0.87467	0.904036
						CCGG	T	0	0	0	0
						CCGG	C	0	0	0	0.000298954
						CCGG	G	0.00722733	0.0259887	0.12533	0.0956652
						CCGG	N	0	0	0	0
						CCGG	-	0	0	0	0
						CCTG	A	0.741276	0.878502	0.789336	0.812869
						CCTG	T	0	0	0.000217628	0
						CCTG	C	0.000272628	0.000168748	0	0.000337781
						CCTG	G	0.258451	0.12133	0.210446	0.186793
						CCTG	N	0	0	0	0
						CCTG	-	0	0	0	0
						CGAG	A	0.99726	0.99843	0.855495	0.893424
						CGAG	T	0	0	0	0
						CGAG	C	0	0.000313972	0	0
						CGAG	G	0.00273973	0.00125589	0.144505	0.106576
						CGAG	N	0	0	0	0
						CGAG	-	0	0	0	0
						CGCG	A	0.997048	0.997169	0.714746	0.738304
						CGCG	T	0	0.000404367	0	0.000487329
						CGCG	C	0.000738007	0.000404367	0	0.000487329
						CGCG	G	0.00221402	0.00202184	0.285254	0.260721
						CGCG	N	0	0	0	0
						CGCG	-	0	0	0	0
						CGGG	A	0.997487	0.996169	0.90991	0.927378
						CGGG	T	0	0	0	0
						CGGG	C	0	0	0	0.00115274
						CGGG	G	0.00251256	0.00383142	0.0900901	0.0714697
						CGGG	N	0	0	0	0
						CGGG	-	0	0	0	0
						CGTG	A	1	0.997743	0.848698	0.877704
						CGTG	T	0	0.000376223	0	0
						CGTG	C	0	0	0.000542299	0
						CGTG	G	0	0.00188111	0.150759	0.122296
						CGTG	N	0	0	0	0
						CGTG	-	0	0	0	0
						CTAG	A	0.997318	0.996752	0.813307	0.844873
						CTAG	T	0	0.000282406	0	0.000401365
						CTAG	C	0.000731529	0.000282406	0.000545355	0
						CTAG	G	0.00195074	0.00268286	0.186148	0.154726
						CTAG	N	0	0	0	0
						CTAG	-	0	0	0	0
						CTCG	A	0.996071	0.996023	0.589204	0.614178
						CTCG	T	0	0	0	0.000611122
						CTCG	C	0	0.000248571	0.000304971	0.000407415
						CTCG	G	0.00392857	0.00372856	0.410491	0.384803
						CTCG	N	0	0	0	0
						CTCG	-	0	0	0	0
						CTGG	A	0.997174	0.997938	0.883263	0.891513
						CTGG	T	0.000565291	0	0	0.000738007
						CTGG	C	0	0.000589275	0	0.000738007
						CTGG	G	0.00226116	0.00147319	0.116737	0.107011
						CTGG	N	0	0	0	0
						CTGG	-	0	0	0	0
						CTTG	A	0.997584	0.99819	0.808331	0.829466
						CTTG	T	0	0	0	0.000351617
						CTTG	C	0.000604047	0.000164555	0	0.000527426
						CTTG	G	0.00181214	0.00164555	0.191669	0.169655
						CTTG	N	0	0	0	0
						CTTG	-	0	0	0	0
						GAAG	A	0.99652	0.99725	0.86745	0.884322
						GAAG	T	0	0	0	0.000423729
						GAAG	C	0	0	0.000838926	0.000847458
						GAAG	G	0.00348028	0.00275009	0.131711	0.114407
						GAAG	N	0	0	0	0
						GAAG	-	0	0	0	0
						GACG	A	0.947851	0.97026	0.75379	0.750215
						GACG	T	0.000704722	0.000531067	0	0
						GACG	C	0	0.000531067	0	0
						GACG	G	0.0514447	0.0286776	0.24621	0.249785
						GACG	N	0	0	0	0
						GACG	-	0	0	0	0
						GAGG	A	0.996345	0.996888	0.86191	0.89037
						GAGG	T	0	0.000444642	0	0
						GAGG	C	0	0.000444642	0	0
						GAGG	G	0.00365497	0.00222321	0.13809	0.10963
						GAGG	N	0	0	0	0
						GAGG	-	0	0	0	0
						GATG	A	0.996936	0.996781	0.858559	0.87064
						GATG	T	0	0	0	0.000338639
						GATG	C	0.000510725	0.000214592	0	0.000338639
						GATG	G	0.00255363	0.00300429	0.141441	0.128683
						GATG	N	0	0	0	0
						GATG	-	0	0	0	0
						GCAG	A	0.911679	0.908923	0.843307	0.868942
						GCAG	T	0	0	0	0
						GCAG	C	0.000729927	0.000617475	0.000787402	0
						GCAG	G	0.0875912	0.09046	0.155906	0.131058
						GCAG	N	0	0	0	0
						GCAG	-	0	0	0	0
						GCCG	A	0.442438	0.658148	0.676845	0.680203
						GCCG	T	0	0.000837872	0	0
						GCCG	C	0	0.000418936	0	0
						GCCG	G	0.557562	0.340595	0.323155	0.319797
						GCCG	N	0	0	0	0
						GCCG	-	0	0	0	0
						GCGG	A	0.968134	0.960187	0.880249	0.889166
						GCGG	T	0	0	0	0
						GCGG	C	0	0	0	0
						GCGG	G	0.0318665	0.0398126	0.119751	0.110834
						GCGG	N	0	0	0	0
						GCGG	-	0	0	0	0
						GCTG	A	0.703815	0.854099	0.791469	0.836635
						GCTG	T	0	0	0	0
						GCTG	C	0	0	0	0.000649562
						GCTG	G	0.296185	0.145901	0.208531	0.162715
						GCTG	N	0	0	0	0
						GCTG	-	0	0	0	0
						GGAG	A	0.99387	0.99591	0.854107	0.873338
						GGAG	T	0	0	0.000574383	0
						GGAG	C	0	0	0.000574383	0.000483442
						GGAG	G	0.0061296	0.00408998	0.144744	0.126178
						GGAG	N	0	0	0	0
						GGAG	-	0	0	0	0
						GGCG	A	0.980132	0.998435	0.778462	0.807453
						GGCG	T	0	0	0	0.00310559
						GGCG	C	0	0	0	0
						GGCG	G	0.0198675	0.00156495	0.221538	0.189441
						GGCG	N	0	0	0	0
						GGCG	-	0	0	0	0
						GGGG	A	0.998314	0.99793	0.837067	0.903817
						GGGG	T	0	0	0	0
						GGGG	C	0	0.00207039	0	0
						GGGG	G	0.00168634	0	0.162933	0.0961832
						GGGG	N	0	0	0	0
						GGGG	-	0	0	0	0
						GGTG	A	0.995602	0.998993	0.821897	0.849913
						GGTG	T	0	0	0	0
						GGTG	C	0	0	0	0
						GGTG	G	0.00439754	0.00100654	0.178103	0.150087
						GGTG	N	0	0	0	0
						GGTG	-	0	0	0	0
						GTAG	A	0.996475	0.998454	0.789548	0.815839
						GTAG	T	0	0	0	0.000747105
						GTAG	C	0	0	0.000701508	0
						GTAG	G	0.00352467	0.00154607	0.209751	0.183414
						GTAG	N	0	0	0	0
						GTAG	-	0	0	0	0
						GTCG	A	0.977044	0.990723	0.675375	0.67295
						GTCG	T	0	0	0	0
						GTCG	C	0.00035868	0	0	0
						GTCG	G	0.0225968	0.00927694	0.324625	0.32705
						GTCG	N	0	0	0	0
						GTCG	-	0	0	0	0
						GTGG	A	0.998463	0.998622	0.816366	0.868984
						GTGG	T	0	0	0	0
						GTGG	C	0.00076864	0.000459348	0	0
						GTGG	G	0.00076864	0.000918695	0.183634	0.131016
						GTGG	N	0	0	0	0
						GTGG	-	0	0	0	0
						GTTG	A	0.995696	0.998571	0.790304	0.810987
						GTTG	T	0	0	0	0
						GTTG	C	0.00095648	0.000476417	0	0.000224215
						GTTG	G	0.00334768	0.000952835	0.209696	0.188789
						GTTG	N	0	0	0	0
						GTTG	-	0	0	0	0
						TAAG	A	0.996142	0.997161	0.842759	0.880916
						TAAG	T	0	0.000141945	0.000443557	0
						TAAG	C	0.000275558	0.000283889	0.000221779	0.000218103
						TAAG	G	0.00358225	0.00241306	0.156576	0.118866
						TAAG	N	0	0	0	0
						TAAG	-	0	0	0	0
						TACG	A	0.898102	0.9625	0.691931	0.702971
						TACG	T	0.000212067	0	0	9.83865e-05
						TACG	C	0.000212067	0.000217845	0.000175039	0.000295159
						TACG	G	0.101474	0.0372825	0.307894	0.296635
						TACG	N	0	0	0	0
						TACG	-	0	0	0	0
						TAGG	A	0.9995	0.99714	0.870073	0.893346
						TAGG	T	0	0.000381388	0.000334001	0
						TAGG	C	0	0.000381388	0	0
						TAGG	G	0.00049975	0.00209764	0.129593	0.106654
						TAGG	N	0	0	0	0
						TAGG	-	0	0	0	0
						TATG	A	0.988625	0.994656	0.829815	0.845403
						TATG	T	0.000242014	0	0.000293169	0.000295596
						TATG	C	0.000484027	0.000381728	0.000293169	0.000147798
						TATG	G	0.0106486	0.00496246	0.169598	0.154153
						TATG	N	0	0	0	0
						TATG	-	0	0	0	0
						TCAG	A	0.886053	0.878867	0.796815	0.812326
						TCAG	T	0	0	0.000212314	0.000231696
						TCAG	C	0	0	0	0.000463392
						TCAG	G	0.113947	0.121133	0.202972	0.186979
						TCAG	N	0	0	0	0
						TCAG	-	0	0	0	0
						TCCG	A	0.341254	0.534653	0.562647	0.534894
						TCCG	T	0	0	0.000196386	0
						TCCG	C	0.000276319	0.00139629	0.000392773	0.000755287
						TCCG	G	0.658469	0.46395	0.436764	0.46435
						TCCG	N	0	0	0	0
						TCCG	-	0	0	0	0
						TCGG	A	0.988569	0.953174	0.845332	0.874099
						TCGG	T	0.000497018	0	0	0.000423908
						TCGG	C	0	0	0.000344471	0.000423908
						TCGG	G	0.0109344	0.0468262	0.154323	0.125053
						TCGG	N	0	0	0	0
						TCGG	-	0	0	0	0
						TCTG	A	0.65197	0.813918	0.790437	0.791326
						TCTG	T	0	0.00126035	0.000406918	0.000314268
						TCTG	C	0	0.000450126	0.000508647	0.000157134
						TCTG	G	0.34803	0.184372	0.208647	0.208202
						TCTG	N	0	0	0	0
						TCTG	-	0	0	0	0
						TGAG	A	0.996449	0.997204	0.846974	0.861436
						TGAG	T	0	0	0	0
						TGAG	C	0	0.000279642	0	0.00033389
						TGAG	G	0.00355082	0.00251678	0.153026	0.13823
						TGAG	N	0	0	0	0
						TGAG	-	0	0	0	0
						TGCG	A	0.980609	0.997405	0.701695	0.730853
						TGCG	T	0	0	0	0
						TGCG	C	0.00277008	0.000865052	0	0
						TGCG	G	0.0166205	0.0017301	0.298305	0.269147
						TGCG	N	0	0	0	0
						TGCG	-	0	0	0	0
						TGGG	A	0.994167	0.998635	0.874725	0.926806
						TGGG	T	0	0	0	0
						TGGG	C	0.000833333	0.000454959	0.000732601	0
						TGGG	G	0.005	0.000909918	0.124542	0.0731939
						TGGG	N	0	0	0	0
						TGGG	-	0	0	0	0
						TGTG	A	0.995882	0.998146	0.822704	0.83509
						TGTG	T	0	0	0	0
						TGTG	C	0	0.000411946	0	0.000263435
						TGTG	G	0.00411831	0.00144181	0.177296	0.164647
						TGTG	N	0	0	0	0
						TGTG	-	0	0	0	0
						TTAG	A	0.995949	0.997614	0.77458	0.782609
						TTAG	T	0	0.000119318	0.000155569	0
						TTAG	C	0.000238322	0.000357953	0	0.000601775
						TTAG	G	0.00381316	0.00190908	0.225264	0.21679
						TTAG	N	0	0	0	0
						TTAG	-	0	0	0	0
						TTCG	A	0.992748	0.995917	0.581985	0.560098
						TTCG	T	0.000241721	0	0.00029678	0
						TTCG	C	0	0.000480365	0.00014839	0
						TTCG	G	0.00700991	0.00360274	0.417569	0.439902
						TTCG	N	0	0	0	0
						TTCG	-	0	0	0	0
						TTGG	A	0.996907	0.997609	0.822678	0.845335
						TTGG	T	0	0	0	0
						TTGG	C	0.000441891	0.000217391	0	0
						TTGG	G	0.00265135	0.00217391	0.177322	0.154665
						TTGG	N	0	0	0	0
						TTGG	-	0	0	0	0
						TTTG	A	0.996462	0.991311	0.761711	0.798759
						TTTG	T	0	0.000173777	0.000123274	0.000108897
						TTTG	C	0.000147427	0.00634286	0.000246548	0.000435587
						TTTG	G	0.00339083	0.00217221	0.237919	0.200697
						TTTG	N	0	0	0	0
						TTTG	-	0	0	0	0
						AAAT	A	0.995986	0.996346	0.746798	0.763527
						AAAT	T	0	0	0	0
						AAAT	C	0	0	0	0.000668003
						AAAT	G	0.00401405	0.00365408	0.253202	0.235805
						AAAT	N	0	0	0	0
						AAAT	-	0	0	0	0
						AACT	A	0.976463	0.967046	0.51186	0.508862
						AACT	T	0	0	0.000416146	0.000571755
						AACT	C	0.001207	0	0	0
						AACT	G	0.0223295	0.0329542	0.487724	0.490566
						AACT	N	0	0	0	0
						AACT	-	0	0	0	0
						AAGT	A	0.994975	0.996797	0.786967	0.817823
						AAGT	T	0	0	0.00100251	0.000438982
						AAGT	C	0	0.000320307	0.00100251	0
						AAGT	G	0.00502513	0.00288277	0.211028	0.181738
						AAGT	N	0	0	0	0
						AAGT	-	0	0	0	0
						AATT	A	0.995177	0.995496	0.788129	0.8028
						AATT	T	0	0	0	0.000297885
						AATT	C	0.000401929	0.000979048	0.000274801	0.000297885
						AATT	G	0.00442122	0.00352457	0.211597	0.196604
						AATT	N	0	0	0	0
						AATT	-	0	0	0	0
						ACAT	A	0.911824	0.645655	0.584674	0.544171
						ACAT	T	0.000406339	0	0	0.00026137
						ACAT	C	0.000812678	0.000164582	0.000315358	0.00026137
						ACAT	G	0.0869565	0.35418	0.415011	0.455306
						ACAT	N	0	0	0	0
						ACAT	-	0	0	0	0
						ACCT	A	0.479866	0.404277	0.296488	0.346259
						ACCT	T	0	0.000344947	0	0.000273075
						ACCT	C	0	0.000172473	0	0
						ACCT	G	0.520134	0.595205	0.703512	0.653468
						ACCT	N	0	0	0	0
						ACCT	-	0	0	0	0
						ACGT	A	0.983962	0.923077	0.756299	0.761548
						ACGT	T	0.000943396	0	0.000413052	0
						ACGT	C	0.00188679	0.000364564	0.000413052	0
						ACGT	G	0.0132075	0.0765585	0.242875	0.238452
						ACGT	N	0	0	0	0
						ACGT	-	0	0	0	0
						ACTT	A	0.781993	0.778859	0.690009	0.684651
						ACTT	T	0.000903342	0.00542563	0	0
						ACTT	C	0	0	0.000301841	0.000288517
						ACTT	G	0.217103	0.215716	0.309689	0.315061
						ACTT	N	0	0	0	0
						ACTT	-	0	0	0	0
						AGAT	A	0.997688	0.997849	0.730539	0.745684
						AGAT	T	0	0.000358423	0	0
						AGAT	C	0	0	0.000598802	0.000466636
						AGAT	G	0.00231214	0.00179211	0.268862	0.25385
						AGAT	N	0	0	0	0
						AGAT	-	0	0	0	0
						AGCT	A	0.984529	0.986439	0.549323	0.534188
						AGCT	T	0	0	0.000644745	0
						AGCT	C	0	0.000589623	0	0.000712251
						AGCT	G	0.0154712	0.0129717	0.450032	0.4651
						AGCT	N	0	0	0	0
						AGCT	-	0	0	0	0
						AGGT	A	0.997938	0.997241	0.774219	0.815741
						AGGT	T	0	0	0	0
						AGGT	C	0	0	0	0
						AGGT	G	0.00206186	0.00275938	0.225781	0.184259
						AGGT	N	0	0	0	0
						AGGT	-	0	0	0	0
						AGTT	A	0.996868	0.995823	0.769969	0.789903
						AGTT	T	0	0.000278474	0	0
						AGTT	C	0	0	0.000342818	0.00148478
						AGTT	G	0.00313199	0.00389864	0.229688	0.208612
						AGTT	N	0	0	0	0
						AGTT	-	0	0	0	0
						ATAT	A	0.993394	0.997137	0.646997	0.66208
						ATAT	T	0.000366972	0.000204499	0	0
						ATAT	C	0.000366972	0.000204499	0	0
						ATAT	G	0.00587156	0.00245399	0.353003	0.33792
						ATAT	N	0	0	0	0
						ATAT	-	0	0	0	0
						ATCT	A	0.944676	0.940788	0.410248	0.383874
						ATCT	T	0.000378931	0.000388274	0.000314367	0
						ATCT	C	0.000378931	0.000194137	0	0
						ATCT	G	0.0545661	0.0586294	0.589437	0.616126
						ATCT	N	0	0	0	0
						ATCT	-	0	0	0	0
						ATGT	A	0.996968	0.992072	0.697917	0.730374
						ATGT	T	0.000606428	0.000344709	0	0
						ATGT	C	0	0	0	0
						ATGT	G	0.00242571	0.00758359	0.302083	0.269626
						ATGT	N	0	0	0	0
						ATGT	-	0	0	0	0
						ATTT	A	0.995416	0.99657	0.729787	0.752491
						ATTT	T	0	0.000131926	0	0.000174795
						ATTT	C	0.00062513	0.000263852	0	0.000524384
						ATTT	G	0.00395916	0.0030343	0.270213	0.24681
						ATTT	N	0	0	0	0
						ATTT	-	0	0	0	0
						CAAT	A	0.994451	0.997037	0.722969	0.733201
						CAAT	T	0.000369959	0	0.000292227	0
						CAAT	C	0	0	0.000292227	0
						CAAT	G	0.00517943	0.00296296	0.276447	0.266799
						CAAT	N	0	0	0	0
						CAAT	-	0	0	0	0
						CACT	A	0.958669	0.926091	0.418614	0.400386
						CACT	T	0	0	0.000402901	0
						CACT	C	0	0.000222618	0.000805802	0.000642674
						CACT	G	0.0413306	0.0736866	0.580177	0.598972
						CACT	N	0	0	0	0
						CACT	-	0	0	0	0
						CAGT	A	0.994717	0.996746	0.76332	0.780196
						CAGT	T	0	0	0	0
						CAGT	C	0	0.0004649	0.000512295	0
						CAGT	G	0.00528302	0.0027894	0.236168	0.219804
						CAGT	N	0	0	0	0
						CAGT	-	0	0	0	0
						CATT	A	0.992622	0.991633	0.770621	0.778307
						CATT	T	0.000307409	0	0.000231696	0
						CATT	C	0.000307409	0.00034153	0.000231696	0.000991473
						CATT	G	0.00676299	0.00802596	0.228916	0.220702
						CATT	N	0	0	0	0
						CATT	-	0	0	0	0
						CCAT	A	0.894502	0.67525	0.602387	0.58534
						CCAT	T	0	0	0	0
						CCAT	C	0	0.000399202	0	0.00034904
						CCAT	G	0.105498	0.324351	0.397613	0.414311
						CCAT	N	0	0	0	0
						CCAT	-	0	0	0	0
						CCCT	A	0.484508	0.329759	0.306408	0.218301
						CCCT	T	0	0	0	0
						CCCT	C	0	0.000335121	0	0
						CCCT	G	0.515492	0.669906	0.693592	0.781699
						CCCT	N	0	0	0	0
						CCCT	-	0	0	0	0
						CCGT	A	0.96904	0.948673	0.725289	0.772088
						CCGT	T	0	0	0	0
						CCGT	C	0	0.000884956	0.000641849	0
						CCGT	G	0.0309598	0.0504425	0.274069	0.227912
						CCGT	N	0	0	0	0
						CCGT	-	0	0	0	0
						CCTT	A	0.794592	0.749963	0.693174	0.664297
						CCTT	T	0	0.000148302	0	0
						CCTT	C	0	0.000444906	0.000331345	0
						CCTT	G	0.205408	0.249444	0.306494	0.335703
						CCTT	N	0	0	0	0
						CCTT	-	0	0	0	0
						CGAT	A	0.993339	0.997305	0.696587	0.730097
						CGAT	T	0	0	0	0
						CGAT	C	0	0	0	0
						CGAT	G	0.00666112	0.00269542	0.303413	0.269903
						CGAT	N	0	0	0	0
						CGAT	-	0	0	0	0
						CGCT	A	0.990088	0.990164	0.422624	0.457901
						CGCT	T	0	0	0	0
						CGCT	C	0	0	0	0
						CGCT	G	0.00991189	0.00983607	0.577376	0.542099
						CGCT	N	0	0	0	0
						CGCT	-	0	0	0	0
						CGGT	A	0.992883	0.998084	0.791045	0.82684
						CGGT	T	0	0	0	0
						CGGT	C	0	0.000957854	0	0.000393546
						CGGT	G	0.00711744	0.000957854	0.208955	0.172767
						CGGT	N	0	0	0	0
						CGGT	-	0	0	0	0
						CGTT	A	0.99733	0.996381	0.756498	0.770324
						CGTT	T	0	0	0	0
						CGTT	C	0	0.000452386	0.000455996	0
						CGTT	G	0.00267023	0.0031667	0.243046	0.229676
						CGTT	N	0	0	0	0
						CGTT	-	0	0	0	0
						CTAT	A	0.996481	0.997263	0.624089	0.608616
						CTAT	T	0	0	0	0
						CTAT	C	0	0	0.000347102	0.000683839
						CTAT	G	0.00351865	0.00273742	0.375564	0.3907
						CTAT	N	0	0	0	0
						CTAT	-	0	0	0	0
						CTCT	A	0.986056	0.974855	0.34313	0.285645
						CTCT	T	0	0.000241779	0	0.000242483
						CTCT	C	0	0.000483559	0.000381679	0
						CTCT	G	0.0139442	0.0244197	0.656489	0.714113
						CTCT	N	0	0	0	0
						CTCT	-	0	0	0	0
						CTGT	A	0.995448	0.995423	0.684624	0.720599
						CTGT	T	0	0	0	0
						CTGT	C	0.00227618	0.000572082	0	0
						CTGT	G	0.00227618	0.00400458	0.315376	0.279401
						CTGT	N	0	0	0	0
						CTGT	-	0	0	0	0
						CTTT	A	0.992126	0.997367	0.683273	0.677023
						CTTT	T	0.000342349	0	0.000240674	0
						CTTT	C	0.00102705	0	0.000240674	0.000208507
						CTTT	G	0.00650462	0.00263273	0.316245	0.322769
						CTTT	N	0	0	0	0
						CTTT	-	0	0	0	0
						GAAT	A	0.996514	0.996782	0.775431	0.769871
						GAAT	T	0	0.000109075	0.000138966	0
						GAAT	C	0.000435793	0.000381763	0.000416898	0.000252334
						GAAT	G	0.00305055	0.00272688	0.224013	0.229876
						GAAT	N	0	0	0	0
						GAAT	-	0	0	0	0
						GACT	A	0.961538	0.96766	0.532623	0.522176
						GACT	T	0.00120192	0	0	0
						GACT	C	0	0.000505306	0	0.00041841
						GACT	G	0.0372596	0.0318343	0.467377	0.477406
						GACT	N	0	0	0	0
						GACT	-	0	0	0	0
						GAGT	A	0.99733	0.999261	0.781934	0.796
						GAGT	T	0	0	0	0
						GAGT	C	0.00133511	0	0	0
						GAGT	G	0.00133511	0.000738552	0.218066	0.204
						GAGT	N	0	0	0	0
						GAGT	-	0	0	0	0
						GATT	A	0.995642	0.995709	0.76963	0.783864
						GATT	T	0	0	0	0
						GATT	C	0.000968523	0	0	0
						GATT	G	0.00338983	0.00429062	0.23037	0.216136
						GATT	N	0	0	0	0
						GATT	-	0	0	0	0
						GCAT	A	0.900058	0.652528	0.634556	0.659306
						GCAT	T	0	0	0	0
						GCAT	C	0.000581058	0	0	0
						GCAT	G	0.0993608	0.347472	0.365444	0.340694
						GCAT	N	0	0	0	0
						GCAT	-	0	0	0	0
						GCCT	A	0.481241	0.416245	0.46734	0.376712
						GCCT	T	0	0.000266312	0.00356295	0
						GCCT	C	0	0.000266312	0	0
						GCCT	G	0.518759	0.583222	0.529097	0.623288
						GCCT	N	0	0	0	0
						GCCT	-	0	0	0	0
						GCGT	A	0.971471	0.923423	0.74553	0.781737
						GCGT	T	0	0	0	0
						GCGT	C	0.0015015	0	0.00137552	0
						GCGT	G	0.027027	0.0765766	0.253095	0.218263
						GCGT	N	0	0	0	0
						GCGT	-	0	0	0	0
						GCTT	A	0.756158	0.774069	0.69095	0.747716
						GCTT	T	0	0	0	0
						GCTT	C	0	0.000427899	0	0.000702741
						GCTT	G	0.243842	0.225503	0.30905	0.251581
						GCTT	N	0	0	0	0
						GCTT	-	0	0	0	0
						GGAT	A	0.993453	0.99783	0.75982	0.71527
						GGAT	T	0	0	0	0
						GGAT	C	0.00163666	0	0	0.000530223
						GGAT	G	0.00490998	0.00216951	0.24018	0.284199
						GGAT	N	0	0	0	0
						GGAT	-	0	0	0	0
						GGCT	A	0.989231	0.984752	0.61563	0.572165
						GGCT	T	0	0	0	0
						GGCT	C	0.00153846	0	0.0015949	0
						GGCT	G	0.00923077	0.0152478	0.382775	0.427835
						GGCT	N	0	0	0	0
						GGCT	-	0	0	0	0
						GGGT	A	0.992366	0.998127	0.768293	0.81621
						GGGT	T	0	0	0	0
						GGGT	C	0.00127226	0.00187266	0	0
						GGGT	G	0.00636132	0	0.231707	0.18379
						GGGT	N	0	0	0	0
						GGGT	-	0	0	0	0
						GGTT	A	0.998492	0.996144	0.74202	0.77197
						GGTT	T	0	0	0	0
						GGTT	C	0	0	0	0
						GGTT	G	0.0015083	0.00385604	0.25798	0.22803
						GGTT	N	0	0	0	0
						GGTT	-	0	0	0	0
						GTAT	A	0.996355	0.995723	0.603667	0.621632
						GTAT	T	0	0	0	0
						GTAT	C	0	0.000285144	0	0.000792393
						GTAT	G	0.0036452	0.00399202	0.396333	0.377575
						GTAT	N	0	0	0	0
						GTAT	-	0	0	0	0
						GTCT	A	0.961406	0.960069	0.446078	0.436267
						GTCT	T	0	0	0	0
						GTCT	C	0	0	0	0
						GTCT	G	0.0385945	0.0399306	0.553922	0.563733
						GTCT	N	0	0	0	0
						GTCT	-	0	0	0	0
						GTGT	A	0.994705	0.997207	0.697674	0.716304
						GTGT	T	0	0	0	0
						GTGT	C	0	0	0.00136799	0.00108696
						GTGT	G	0.00529501	0.0027933	0.300958	0.282609
						GTGT	N	0	0	0	0
						GTGT	-	0	0	0	0
						GTTT	A	0.994484	0.997041	0.695579	0.691845
						GTTT	T	0	0	0	0
						GTTT	C	0.00110314	0.000455166	0.000334896	0
						GTTT	G	0.00441258	0.00250341	0.304086	0.308155
						GTTT	N	0	0	0	0
						GTTT	-	0	0	0	0
						TAAT	A	0.995698	0.996275	0.634822	0.651079
						TAAT	T	0	0	0	0
						TAAT	C	0.000330907	0	0	0.000378644
						TAAT	G	0.00397088	0.00372539	0.365178	0.348542
						TAAT	N	0	0	0	0
						TAAT	-	0	0	0	0
						TACT	A	0.940106	0.923503	0.54096	0.425382
						TACT	T	0	0.000128675	0	0
						TACT	C	0.00015163	0.000257351	0.000130446	0
						TACT	G	0.0597422	0.0761114	0.458909	0.574618
						TACT	N	0	0	0	0
						TACT	-	0	0	0	0
						TAGT	A	0.994325	0.995233	0.714591	0.752185
						TAGT	T	0.000630517	0.000280426	0.000427899	0
						TAGT	C	0	0	0	0
						TAGT	G	0.00504414	0.00448682	0.284981	0.247815
						TAGT	N	0	0	0	0
						TAGT	-	0	0	0	0
						TATT	A	0.994926	0.987321	0.709731	0.733142
						TATT	T	0	0.000149165	0	0
						TATT	C	0	0.000596659	0	0.000663277
						TATT	G	0.00507442	0.0119332	0.290269	0.266195
						TATT	N	0	0	0	0
						TATT	-	0	0	0	0
						TCAT	A	0.785577	0.450038	0.554355	0.522749
						TCAT	T	0	0.000153022	0	0
						TCAT	C	0	0	0.000225073	0.000387222
						TCAT	G	0.214423	0.549809	0.44542	0.476864
						TCAT	N	0	0	0	0
						TCAT	-	0	0	0	0
						TCCT	A	0.348178	0.217146	0.278245	0.238524
						TCCT	T	0	0	0	0
						TCCT	C	0	0	0	0
						TCCT	G	0.651822	0.782854	0.721755	0.761476
						TCCT	N	0	0	0	0
						TCCT	-	0	0	0	0
						TCGT	A	0.976353	0.869343	0.688249	0.693133
						TCGT	T	0.00124456	0	0	0.00026824
						TCGT	C	0	0	0	0
						TCGT	G	0.022402	0.130657	0.311751	0.306599
						TCGT	N	0	0	0	0
						TCGT	-	0	0	0	0
						TCTT	A	0.660767	0.648885	0.636514	0.631605
						TCTT	T	0.000421408	0	0	0
						TCTT	C	0	0.000121242	0	0.000245761
						TCTT	G	0.338812	0.350994	0.363486	0.368149
						TCTT	N	0	0	0	0
						TCTT	-	0	0	0	0
						TGAT	A	0.993919	0.995954	0.642256	0.642764
						TGAT	T	0.000675676	0	0	0
						TGAT	C	0	0.000337154	0	0.000648929
						TGAT	G	0.00540541	0.0037087	0.357744	0.356587
						TGAT	N	0	0	0	0
						TGAT	-	0	0	0	0
						TGCT	A	0.973843	0.980716	0.442348	0.466334
						TGCT	T	0.00201207	0	0	0
						TGCT	C	0	0	0.00209644	0
						TGCT	G	0.0241449	0.0192837	0.555556	0.533666
						TGCT	N	0	0	0	0
						TGCT	-	0	0	0	0
						TGGT	A	0.995662	0.996236	0.756166	0.779627
						TGGT	T	0.0010846	0	0	0
						TGGT	C	0.0010846	0	0.000704722	0
						TGGT	G	0.0021692	0.00376364	0.243129	0.220373
						TGGT	N	0	0	0	0
						TGGT	-	0	0	0	0
						TGTT	A	0.991351	0.997844	0.688829	0.721937
						TGTT	T	0	0	0	0
						TGTT	C	0	0	0	0.000366838
						TGTT	G	0.00864937	0.00215575	0.311171	0.277696
						TGTT	N	0	0	0	0
						TGTT	-	0	0	0	0
						TTAT	A	0.991911	0.996629	0.512339	0.489781
						TTAT	T	0	0	0.000226398	0.000246245
						TTAT	C	0.000475851	0.000140469	0	0.000738734
						TTAT	G	0.00761361	0.00323079	0.487435	0.509234
						TTAT	N	0	0	0	0
						TTAT	-	0	0	0	0
						TTCT	A	0.986353	0.985289	0.356271	0.319298
						TTCT	T	0.000235294	0	0	0.000389864
						TTCT	C	0.000941176	0.000241167	0	0
						TTCT	G	0.0124706	0.01447	0.643729	0.680312
						TTCT	N	0	0	0	0
						TTCT	-	0	0	0	0
						TTGT	A	0.993569	0.997636	0.620066	0.651528
						TTGT	T	0	0.000295508	0.000328947	0
						TTGT	C	0.00107181	0.000295508	0.000328947	0.000560695
						TTGT	G	0.00535906	0.00177305	0.379276	0.347911
						TTGT	N	0	0	0	0
						TTGT	-	0	0	0	0
						TTTT	A	0.993811	0.995747	0.621626	0.637616
						TTTT	T	0.000257865	0.000212653	0	0
						TTTT	C	0.00051573	0.000318979	0.000305018	0.000131251
						TTTT	G	0.00541516	0.00372142	0.378069	0.362252
						TTTT	N	0	0	0	0
						TTTT	-	0	0	0	0

## Sheet: SI Table 1 - ABE-PPA E4 vars
ABE-PPA evaluation of ePACE4 variants
ABE-PPA parameters							Notes
	Library plasmid		pTPH424				see Supplementary Table 6
	Target site		ATGGCCCAGACTGAGCACGTGA				analyzed target A highlighted, maximally edited A shifted for E4 variants compared to previous variants
	PAMs (count)		256 evaluated, 512 total				library consists of 7N PAM sequences flanking the target site, with some positions varying together, see last sheet for details
	Base editor plasmid		pTPH413 variants (TadA8e-(dE4 variants), Nme2Cas9 sgRNA)				see Supplementary Table 6
ABE-PPA count of aligned sequencing reads per PAM																		ABE-PPA raw % sequencing reads (all nucleotides) observed at each PAM																			ABE-PPA % base editing at target A for each PAM
PAM (NNNNNNN)	E4-1-A8e	E4-2-A8e	E4-6-A8e	E4-7-A8e	E4-9-A8e	E4-12-A8e	E4-13-A8e	E4-15-A8e	E4-17-A8e	E4-20-A8e	E4-21-A8e	E4-23-A8e	E4-27-A8e	E4-28-A8e	E4-30-A8e	E4-31-A8e		PAM (NNNNNNN)	Nucleotide	E4-1-A8e	E4-2-A8e	E4-6-A8e	E4-7-A8e	E4-9-A8e	E4-12-A8e	E4-13-A8e	E4-15-A8e	E4-17-A8e	E4-20-A8e	E4-21-A8e	E4-23-A8e	E4-27-A8e	E4-28-A8e	E4-30-A8e	E4-31-A8e		PAM (NNNNNNN)	E4-1-A8e	E4-2-A8e	E4-6-A8e	E4-7-A8e	E4-9-A8e	E4-12-A8e	E4-13-A8e	E4-15-A8e	E4-17-A8e	E4-20-A8e	E4-21-A8e	E4-23-A8e
AAAA	5674	677	3832	6853	3317	3333	2543	2382	4588	2083	2231	3787	2913	4806	3952	2225		AAAA	A	0.873458	0.836041	0.828027	0.872465	0.80615	0.875788	0.875344	0.603275	0.987358	0.951032	0.712685	0.778189	0.881909	0.824802	0.851468	0.879551		AAAA	0.109799	0.163959	0.171973	0.127244	0.192945	0.122712	0.124656	0.376154	0.0115519	0.0480077	0.285522	0.221547
AACA	7057	951	5991	6711	3170	3036	2697	3211	2460	1732	2236	4409	2489	4748	5447	3319		AAAA	T	0	0	0	0	0	0	0	0.000419815	0	0	0	0	0	0.000208073	0	0.000898876		AACA	0.136319	0.301788	0.260391	0.211146	0.198107	0.17029	0.147942	0.504516	0.0479675	0.102771	0.25	0.238149
AAGA	4204	392	2431	2357	1902	1348	1294	1901	2414	1491	2249	2024	1802	2819	2052	1866		AAAA	C	0.016743	0	0	0.000291843	0.000904432	0.00150015	0	0.0201511	0.0010898	0.000960154	0.00179292	0.000264061	0.000343289	0.000208073	0.000759109	0.00134831		AAGA	0.0582778	0.0969388	0.147265	0.150615	0.0967403	0.0689911	0.18238	0.285639	0.158244	0.180416	0.180525	0.19417
AATA	5834	940	4844	6872	2499	2772	2469	2572	3115	2913	2960	3881	2581	5030	1957	2591		AAAA	G	0.109799	0.163959	0.171973	0.127244	0.192945	0.122712	0.124656	0.376154	0.0115519	0.0480077	0.285522	0.221547	0.117748	0.174782	0.147773	0.118202		AATA	0.0390812	0.0925532	0.10962	0.0878929	0.123649	0.049062	0.0850547	0.338258	0.0388443	0.0686577	0.193581	0.139397
ACAA	6430	829	5286	9472	2934	3341	2793	2491	5726	2228	3203	4155	3113	6697	3370	2290		AAAA	N	0	0	0	0	0	0	0	0	0	0	0	0	0	0	0	0		ACAA	0.824417	0.759952	0.748581	0.687183	0.737219	0.622867	0.663086	0.737455	0.385435	0.512118	0.705901	0.716727
ACCA	6793	421	3811	5860	2401	2553	1735	1795	2560	1882	3499	3250	1876	3416	2543	2484		AAAA	-	0	0	0	0	0	0	0	0	0	0	0	0	0	0	0	0		ACCA	0.744001	0.75772	0.813172	0.881399	0.690129	0.758324	0.725072	0.831755	0.523438	0.595643	0.794799	0.780308
ACGA	3163	443	2744	4669	1769	1910	1227	1057	1445	1444	1120	1626	1353	2043	2983	814		AACA	A	0.86354	0.697161	0.739609	0.788705	0.800315	0.829051	0.851687	0.494861	0.95122	0.896651	0.747764	0.76117	0.807151	0.725147	0.809987	0.827358		ACGA	0.755612	0.808126	0.756924	0.703577	0.631995	0.696859	0.753056	0.82403	0.650519	0.686981	0.6875	0.690037
ACTA	5422	666	4592	5988	2993	3099	2346	2653	4408	2427	2959	4013	2781	6222	3375	3278		AACA	T	0.000141703	0.00105152	0	0	0.000946372	0.000329381	0	0.000311429	0.000406504	0	0.000447227	0	0	0	0	0.000301296		ACTA	0.709332	0.749249	0.739111	0.759853	0.583361	0.628913	0.608696	0.800226	0.469828	0.513803	0.670835	0.709444
AGAA	14003	1365	7326	7050	4611	3406	4514	2286	12624	7523	1731	3528	4862	5645	1198	1020		AACA	C	0	0	0	0.000149009	0.000630915	0.000329381	0.000370782	0.000311429	0.000406504	0.000577367	0.00178891	0.000680426	0.000401768	0.000210615	0.000550762	0.00120518		AGAA	0.0478469	0.0754579	0.0589681	0.0428369	0.0988939	0.0499119	0.12428	0.215223	0.0282795	0.0785591	0.157135	0.133503
AGCA	4695	374	2237	3138	1735	1163	1239	1400	2687	951	2268	2510	1040	2085	1870	1636		AACA	G	0.136319	0.301788	0.260391	0.211146	0.198107	0.17029	0.147942	0.504516	0.0479675	0.102771	0.25	0.238149	0.192447	0.274642	0.189462	0.171136		AGCA	0.0722045	0.187166	0.130085	0.095921	0.221902	0.0885641	0.145278	0.432857	0.0238184	0.0904311	0.174603	0.129084
AGGA	2916	294	1988	2529	1040	1220	672	1169	1334	1004	1316	1493	1563	2162	894	416		AACA	N	0	0	0	0	0	0	0	0	0	0	0	0	0	0	0	0		AGGA	0.0130316	0.0204082	0.027163	0.0166074	0.0346154	0.0196721	0.0922619	0.170231	0.0914543	0.14741	0.0775076	0.0535834
AGTA	4087	431	2595	2871	2054	1682	1374	2146	3131	1685	1307	1548	1788	2971	2929	1185		AACA	-	0	0	0	0	0	0	0	0	0	0	0	0	0	0	0	0		AGTA	0.022021	0.0324826	0.0289017	0.0170672	0.0744888	0.019025	0.0967977	0.238117	0.0229958	0.0712166	0.158378	0.0755814
ATAA	5377	557	3809	6623	2972	3073	1957	2255	4158	1812	2874	3162	2290	5630	3077	2329		AAGA	A	0.941484	0.903061	0.852324	0.849385	0.902208	0.930267	0.816847	0.713309	0.841342	0.818243	0.818586	0.803854	0.882353	0.789996	0.875731	0.832262		ATAA	0.0239911	0.0359066	0.0301917	0.014042	0.0995962	0.0263586	0.0464997	0.239468	0.00601251	0.044702	0.123869	0.0869703
ATCA	9848	1095	6092	6568	2687	4493	2265	2574	4086	2680	3082	4943	2756	4656	5458	3543		AAGA	T	0.000237869	0	0	0	0	0	0	0.000526039	0	0	0.000889284	0	0.000554939	0	0	0		ATCA	0.162977	0.39726	0.285456	0.267966	0.227019	0.223014	0.202208	0.58547	0.0535977	0.13209	0.247891	0.215861
ATGA	3659	608	2363	2148	1327	1530	1065	1623	1910	1513	1479	2373	1374	2621	2085	899		AAGA	C	0	0	0.000411353	0	0.00105152	0.00074184	0.000772798	0.000526039	0.00041425	0.00134138	0	0.00197628	0	0	0	0.00107181		ATGA	0.00765236	0.0164474	0.0135421	0.00837989	0.0399397	0.0111111	0.0600939	0.210105	0.0120419	0.0178453	0.0574713	0.0446692
ATTA	9623	1101	5070	8970	3617	3702	3219	3242	4279	3052	4171	4497	2910	5622	3763	2548		AAGA	G	0.0582778	0.0969388	0.147265	0.150615	0.0967403	0.0689911	0.18238	0.285639	0.158244	0.180416	0.180525	0.19417	0.117092	0.210004	0.124269	0.166667		ATTA	0.00945651	0.027248	0.0122288	0.009699	0.0378767	0.0121556	0.0341721	0.211906	0.00350549	0.0078637	0.0654519	0.0402491
CAAA	6135	1201	4644	5279	3258	3070	2203	2495	2777	1880	3516	5109	1867	3213	3193	1834		AAGA	N	0	0	0	0	0	0	0	0	0	0	0	0	0	0	0	0		CAAA	0.19674	0.22398	0.259044	0.226179	0.219767	0.174593	0.24966	0.493387	0.028448	0.0606383	0.308874	0.335486
CACA	5818	837	3649	5079	2835	2617	2085	2056	3448	1578	2340	2661	2319	3575	3214	2532		AAGA	-	0	0	0	0	0	0	0	0	0	0	0	0	0	0	0	0		CACA	0.182021	0.290323	0.317621	0.284505	0.216226	0.205197	0.18705	0.550584	0.037413	0.0937896	0.32906	0.276964
CAGA	3185	355	4230	3739	1594	1495	1866	2164	4205	1208	1653	2805	1734	3571	1597	1526		AATA	A	0.960576	0.907447	0.889761	0.912107	0.87475	0.950938	0.914135	0.661742	0.960835	0.930999	0.805405	0.859057	0.956993	0.89841	0.923352	0.914705		CAGA	0.0929356	0.16338	0.194799	0.198984	0.106023	0.105017	0.23955	0.322551	0.208086	0.42798	0.177253	0.14795
CATA	6186	1409	4745	10374	4546	3961	3629	2883	7552	3540	2885	6478	4300	5440	4820	3702		AATA	T	0	0	0.000412882	0	0.00040016	0	0	0	0	0	0	0	0	0	0	0		CATA	0.0968316	0.181689	0.239199	0.210237	0.144523	0.100227	0.186828	0.474159	0.0528337	0.114124	0.240208	0.215344
CCAA	4153	728	3799	6698	2344	2419	2095	2275	3440	1733	2743	2686	2408	4334	3620	2464		AATA	C	0.000342818	0	0.000206441	0	0.00120048	0	0.000810045	0	0.000321027	0.000343289	0.00101351	0.00154599	0	0.000198807	0.00153296	0.000771903		CCAA	0.862268	0.837912	0.850487	0.849507	0.757679	0.690368	0.754177	0.825495	0.544186	0.634737	0.72366	0.795235
CCCA	5871	650	3214	3914	2522	2429	1821	1483	3349	1490	1402	3148	1601	2998	2430	1778		AATA	G	0.0390812	0.0925532	0.10962	0.0878929	0.123649	0.049062	0.0850547	0.338258	0.0388443	0.0686577	0.193581	0.139397	0.0430066	0.101392	0.075115	0.0845234		CCCA	0.780106	0.844615	0.866833	0.889116	0.664155	0.757513	0.799561	0.87323	0.631233	0.744966	0.792439	0.684879
CCGA	2956	417	1906	3930	1330	1022	990	1020	1445	641	1297	1251	796	1749	1242	484		AATA	N	0	0	0	0	0	0	0	0	0	0	0	0	0	0	0	0		CCGA	0.711096	0.805755	0.823715	0.791349	0.716541	0.690802	0.830303	0.860784	0.703806	0.859594	0.766384	0.748201
CCTA	5835	716	5745	8478	2491	2400	2247	1963	3512	2920	3104	2790	2216	4170	3567	2698		AATA	-	0	0	0	0	0	0	0	0	0	0	0	0	0	0	0	0		CCTA	0.728021	0.794693	0.761532	0.76268	0.65837	0.692083	0.725857	0.882832	0.541572	0.57089	0.644974	0.734767
CGAA	2102	443	1982	4190	1288	1243	1093	1113	1740	1006	1504	2580	1254	1836	1544	1226		ACAA	A	0.175583	0.240048	0.251419	0.312394	0.26244	0.376833	0.336556	0.262545	0.613343	0.486535	0.293475	0.282792	0.2239	0.220994	0.298516	0.237118		CGAA	0.0418649	0.0970655	0.0585267	0.0422434	0.125776	0.0434433	0.111619	0.232704	0.0206897	0.0387674	0.162234	0.113178
CGCA	1918	432	2595	1528	1636	907	1387	1585	2212	1077	1977	1940	1420	1547	1750	1434		ACAA	T	0	0	0	0.000211149	0.000340832	0	0.000358038	0	0.000349284	0	0.000624415	0	0	0.000149321	0.000593472	0.000436681		CGCA	0.0698644	0.189815	0.114066	0.0942408	0.172983	0.0848953	0.124009	0.302208	0.0257685	0.0622098	0.141123	0.113402
CGGA	1533	208	887	1665	633	491	415	666	1669	397	1368	703	703	1252	457	1234		ACAA	C	0	0	0	0.000211149	0	0.000299312	0	0	0.00087321	0.0013465	0	0.000481348	0	0	0.00118694	0.000873362		CGGA	0.0182648	0.0576923	0.054115	0.0186186	0.0631912	0.0183299	0.0843373	0.195195	0.0940683	0.221662	0.0752924	0.0497866
CGTA	4576	530	2923	4722	1385	1758	1794	1292	1844	1088	1666	2736	1657	3310	1663	2786		ACAA	G	0.824417	0.759952	0.748581	0.687183	0.737219	0.622867	0.663086	0.737455	0.385435	0.512118	0.705901	0.716727	0.7761	0.778856	0.699703	0.761572		CGTA	0.0170455	0.0358491	0.044817	0.0241423	0.114079	0.0216155	0.103122	0.218266	0.0189805	0.0606618	0.0966387	0.100877
CTAA	6020	869	3174	4291	2173	2996	1744	2381	3694	1907	2424	3458	1928	3212	3062	1426		ACAA	N	0	0	0	0	0	0	0	0	0	0	0	0	0	0	0	0		CTAA	0.0227575	0.0632911	0.0255198	0.0156141	0.0731707	0.0290387	0.0538991	0.260395	0.00351922	0.0110121	0.125	0.0853094
CTCA	5211	705	3709	6065	2473	2798	2130	2953	3597	2634	2514	4511	2233	4504	3290	2373		ACAA	-	0	0	0	0	0	0	0	0	0	0	0	0	0	0	0	0		CTCA	0.0871234	0.215603	0.163656	0.143116	0.11484	0.102931	0.0877934	0.401964	0.0180706	0.0341686	0.183771	0.116826
CTGA	2353	550	3315	2267	1107	1397	1058	1298	2189	993	1537	1760	1146	1260	1756	1299		ACCA	A	0.255852	0.24228	0.186828	0.11843	0.309871	0.241285	0.274928	0.168245	0.476562	0.403826	0.205201	0.218769	0.151919	0.12178	0.219426	0.136473		CTGA	0.0080748	0.0109091	0.0135747	0.0132333	0.0216802	0.00930565	0.0500945	0.20339	0.0100503	0.0292044	0.0650618	0.0482955
CTTA	10120	980	5172	7820	4837	5498	5548	4955	3947	2860	2944	5056	2896	4898	4789	3549		ACCA	T	0	0	0	0.000170648	0	0	0	0	0	0.00053135	0	0.000615385	0.000533049	0	0	0		CTTA	0.00889328	0.0204082	0.0183681	0.0132992	0.0343188	0.0103674	0.0342466	0.216145	0.00506714	0.00804196	0.0669158	0.0458861
GAAA	4250	741	2526	5539	1874	1777	1414	1587	1458	1423	1990	2587	1671	4586	2535	2327		ACCA	C	0.00014721	0	0	0	0	0.000391696	0	0	0	0	0	0.000307692	0	0	0	0.000402576		GAAA	0.101882	0.180837	0.16152	0.135042	0.231057	0.139561	0.127298	0.386894	0.0116598	0.0372453	0.245226	0.232315
GACA	5763	361	2449	3148	1891	1728	1371	1968	2349	1796	2240	3946	1680	1639	1975	1173		ACCA	G	0.744001	0.75772	0.813172	0.881399	0.690129	0.758324	0.725072	0.831755	0.523438	0.595643	0.794799	0.780308	0.847548	0.87822	0.780574	0.863124		GACA	0.117821	0.3241	0.241731	0.204574	0.250132	0.145833	0.118891	0.460366	0.0378885	0.0796214	0.255804	0.199442
GAGA	2601	408	2447	2092	951	863	1003	1205	1559	294	1025	1958	897	3308	1047	449		ACCA	N	0	0	0	0	0	0	0	0	0	0	0	0	0	0	0	0		GAGA	0.0938101	0.156863	0.163465	0.171606	0.167192	0.103129	0.209372	0.328631	0.186017	0.268707	0.209756	0.170582
GATA	2972	428	2821	3367	1455	1296	1437	1827	1846	1120	1827	2395	1296	2449	1993	1541		ACCA	-	0	0	0	0	0	0	0	0	0	0	0	0	0	0	0	0		GATA	0.0622476	0.130841	0.130096	0.108108	0.140206	0.0648148	0.091858	0.390257	0.0384615	0.1	0.202518	0.148643
GCAA	3363	406	2755	3259	1287	1102	1584	1305	1508	1080	1320	2182	1336	2138	1822	1160		ACGA	A	0.243756	0.191874	0.243076	0.295995	0.368005	0.301571	0.246129	0.17597	0.349481	0.313019	0.3125	0.309963	0.258684	0.194322	0.25176	0.287469		GCAA	0.870651	0.82266	0.823956	0.811599	0.698524	0.778584	0.707702	0.868966	0.343501	0.662963	0.772727	0.781393
GCCA	2406	484	2374	3956	1176	1998	1171	1192	2903	2246	1663	1476	732	3472	2641	587		ACGA	T	0.000316156	0	0	0.000428357	0	0.00052356	0	0	0	0	0	0	0	0.000489476	0	0		GCCA	0.821696	0.727273	0.764111	0.845298	0.740646	0.673674	0.744663	0.84396	0.603169	0.731523	0.770295	0.731707
GCGA	1710	248	1087	1014	1257	685	567	313	625	288	385	960	793	707	674	682		ACGA	C	0.000316156	0	0	0	0	0.00104712	0.000814996	0	0	0	0	0	0	0.000489476	0.000670466	0.0012285		GCGA	0.650877	0.729839	0.75345	0.682446	0.595068	0.613139	0.661376	0.833866	0.424	0.614583	0.550649	0.725
GCTA	3306	398	2381	4037	1356	2102	812	1082	4313	936	1708	2153	1286	2559	1694	1835		ACGA	G	0.755612	0.808126	0.756924	0.703577	0.631995	0.696859	0.753056	0.82403	0.650519	0.686981	0.6875	0.690037	0.741316	0.804699	0.74757	0.711302		GCTA	0.705082	0.728643	0.733305	0.695566	0.651917	0.625595	0.6367	0.845656	0.393462	0.610043	0.589578	0.647004
GGAA	1918	307	1610	2929	1015	801	1258	1162	1661	691	779	1968	663	1288	910	1136		ACGA	N	0	0	0	0	0	0	0	0	0	0	0	0	0	0	0	0		GGAA	0.0589155	0.104235	0.109938	0.0696483	0.185222	0.0736579	0.193959	0.288296	0.0307044	0.118669	0.179718	0.166667
GGCA	1026	257	993	2218	700	1200	469	807	750	529	555	946	950	1455	1730	415		ACGA	-	0	0	0	0	0	0	0	0	0	0	0	0	0	0	0	0		GGCA	0.0711501	0.198444	0.132931	0.081605	0.198571	0.0833333	0.181237	0.444857	0.036	0.0604915	0.14955	0.137421
GGGA	1487	146	999	1763	534	884	543	446	853	651	233	791	585	1190	800	569		ACTA	A	0.290483	0.250751	0.247169	0.240147	0.4143	0.36302	0.362745	0.199397	0.529719	0.485373	0.328489	0.290307	0.238763	0.178239	0.290667	0.16504		GGGA	0.0174849	0.0547945	0.0510511	0.031764	0.082397	0.0226244	0.119705	0.206278	0.180539	0.242704	0.0772532	0.0935525
GGTA	2752	493	2335	2219	1264	1087	1883	1173	1606	1375	1508	1505	1770	1753	1683	635		ACTA	T	0.000184434	0	0.0137195	0	0.00233879	0.00774443	0.0285592	0.000376932	0.00022686	0.000412031	0.000675904	0.00024919	0.00611291	0.00032144	0	0.00884686		GGTA	0.0261628	0.0770791	0.0526767	0.0198288	0.0886076	0.024839	0.145512	0.247229	0.0205479	0.0494545	0.142573	0.113621
GTAA	4061	484	4466	5674	1653	1909	1204	1823	3080	1245	1530	2484	1820	2521	2011	2559		ACTA	C	0	0	0	0	0	0.000322685	0	0	0.00022686	0.000412031	0	0	0.000359583	0	0.00148148	0.000610128		GTAA	0.0238857	0.035124	0.0228392	0.0135707	0.132486	0.0256679	0.0631229	0.267691	0.00649351	0.0208835	0.126797	0.115942
GTCA	5206	802	3847	2694	2038	2026	1564	1924	2017	1498	2076	2818	1623	1904	2629	2354		ACTA	G	0.709332	0.749249	0.739111	0.759853	0.583361	0.628913	0.608696	0.800226	0.469828	0.513803	0.670835	0.709444	0.754764	0.82144	0.707852	0.825503		GTCA	0.143488	0.428928	0.283598	0.250186	0.200196	0.214709	0.165601	0.548857	0.0396629	0.101469	0.248555	0.168914
GTGA	4713	623	2886	2266	1958	1764	1367	1210	3154	1079	1324	2297	1362	1596	2458	980		ACTA	N	0	0	0	0	0	0	0	0	0	0	0	0	0	0	0	0		GTGA	0.00678973	0.0192616	0.00623701	0.00617829	0.0526047	0.00566893	0.0570593	0.222314	0.00570704	0.0176089	0.0672205	0.0452764
GTTA	8028	631	2973	4288	4257	2425	1846	2287	3050	1572	2144	3580	2165	4609	3991	3720		ACTA	-	0	0	0	0	0	0	0	0	0	0	0	0	0	0	0	0		GTTA	0.0105879	0.0285261	0.0124453	0.0076959	0.0599013	0.0103093	0.0330444	0.217753	0.00262295	0.00636132	0.0923507	0.0553073
TAAA	9122	1295	4415	6360	3708	3048	2298	3307	2892	2873	4376	6075	3587	7148	5872	3063		AGAA	A	0.951582	0.924542	0.940759	0.956738	0.899588	0.949207	0.875498	0.784777	0.970295	0.91958	0.84171	0.865363	0.959687	0.936935	0.949082	0.939216		TAAA	0.17847	0.254826	0.264553	0.220126	0.243797	0.193241	0.183638	0.425461	0.02213	0.0483815	0.335695	0.303045
TACA	7679	955	6336	5520	3867	4302	3051	3578	3822	2984	2836	5338	3039	3557	4335	6521		AGAA	T	0.000142827	0	0	0	0.000216873	0	0	0	0.000158428	0.000132926	0.000577701	0	0	0	0	0		TACA	0.211486	0.315183	0.375	0.328623	0.266098	0.210367	0.195674	0.567356	0.048404	0.114276	0.318054	0.282128
TAGA	4100	670	4526	4709	2135	2634	1488	1697	3021	1548	3258	6293	1844	3335	3787	2395		AGAA	C	0.00042848	0	0.000273	0.000425532	0.00130124	0.000880799	0.000221533	0	0.00126743	0.00172803	0.000577701	0.00113379	0	0.000708592	0.000834725	0		TAGA	0.124634	0.185075	0.252541	0.217881	0.136768	0.13022	0.334677	0.374779	0.315127	0.427003	0.224064	0.187669
TATA	7106	1299	6355	6781	3536	4678	2552	2573	5208	2856	3197	5785	3334	6701	6543	4186		AGAA	G	0.0478469	0.0754579	0.0589681	0.0428369	0.0988939	0.0499119	0.12428	0.215223	0.0282795	0.0785591	0.157135	0.133503	0.0403126	0.0623561	0.0500835	0.0607843		TATA	0.120039	0.190146	0.320535	0.267217	0.173077	0.122702	0.18652	0.475709	0.0414747	0.102241	0.240225	0.217805
TCAA	7195	898	4774	5720	2812	3235	2535	2381	4843	2027	3085	3129	2963	3325	5184	3411		AGAA	N	0	0	0	0	0	0	0	0	0	0	0	0	0	0	0	0		TCAA	0.875191	0.805122	0.880813	0.858916	0.776671	0.818238	0.773176	0.878202	0.489573	0.634435	0.72577	0.772451
TCCA	7335	900	5949	7353	3498	3680	2799	2439	6515	2792	2699	4379	3282	4212	5874	4433		AGAA	-	0	0	0	0	0	0	0	0	0	0	0	0	0	0	0	0		TCCA	0.843354	0.864444	0.84905	0.897321	0.716123	0.798913	0.77099	0.876589	0.621949	0.790831	0.800296	0.81731
TCGA	4575	680	4237	4798	2058	1963	1777	1723	3032	2569	2579	2399	2448	2763	2514	2025		AGCA	A	0.92737	0.812834	0.869915	0.90376	0.777522	0.909716	0.854722	0.566429	0.975065	0.905363	0.825397	0.869721	0.940385	0.840767	0.912299	0.929095		TCGA	0.814426	0.785294	0.769648	0.829721	0.683673	0.754457	0.785031	0.827626	0.738127	0.843908	0.73672	0.752814
TCTA	8482	1007	6550	7888	3684	4000	3045	3265	7145	3139	4086	5362	3604	6987	6779	5474		AGCA	T	0	0	0	0	0	0	0	0	0	0.00105152	0	0	0	0	0	0		TCTA	0.813605	0.77855	0.823053	0.840644	0.659609	0.741	0.682102	0.853905	0.431071	0.648296	0.711454	0.743006
TGAA	5066	542	2683	4113	1396	1647	1705	2201	3250	1997	2641	2786	1554	2941	2117	2584		AGCA	C	0.000425985	0	0	0.000318674	0.000576369	0.00171969	0	0.000714286	0.00111649	0.00315457	0	0.00119522	0	0.000479616	0.00106952	0.00122249		TGAA	0.0457955	0.121771	0.0626165	0.0415755	0.108883	0.0358227	0.156012	0.207179	0.0473846	0.119179	0.151458	0.106604
TGCA	3046	463	2446	2022	1021	1746	1735	1639	1386	1299	1319	3820	1448	3106	861	1416		AGCA	G	0.0722045	0.187166	0.130085	0.095921	0.221902	0.0885641	0.145278	0.432857	0.0238184	0.0904311	0.174603	0.129084	0.0596154	0.158753	0.086631	0.0696822		TGCA	0.103086	0.235421	0.167212	0.101879	0.202742	0.135739	0.175216	0.358755	0.0541126	0.136259	0.212282	0.158639
TGGA	2239	382	1442	1895	933	817	807	1109	1740	1148	973	1250	1082	2014	1814	1335		AGCA	N	0	0	0	0	0	0	0	0	0	0	0	0	0	0	0	0		TGGA	0.0196516	0.0340314	0.0339806	0.0290237	0.034298	0.0183599	0.109046	0.173129	0.171264	0.290941	0.0914697	0.0616
TGTA	7480	1027	4909	8240	2449	2848	2445	2632	5902	4095	3806	4904	3322	3761	3721	2869		AGCA	-	0	0	0	0	0	0	0	0	0	0	0	0	0	0	0	0		TGTA	0.0233957	0.0564752	0.0391118	0.0330097	0.0547162	0.0235253	0.113292	0.218845	0.0442223	0.110867	0.140305	0.112765
TTAA	8692	1101	6231	6865	3123	4970	3772	4457	5445	3822	4440	5819	3655	7821	6258	3046		AGGA	A	0.986968	0.979592	0.972837	0.982997	0.965385	0.978689	0.907738	0.829769	0.907796	0.851594	0.920973	0.943737	0.987204	0.96531	0.980984	0.980769		TTAA	0.0232398	0.0463215	0.0250361	0.0160233	0.0573167	0.0259557	0.0636267	0.238726	0.00661157	0.00680272	0.138288	0.0962365
TTCA	8623	1423	8059	9000	4195	5175	3790	3776	4384	2760	4965	6398	3207	6034	7339	4045		AGGA	T	0	0	0	0	0	0	0	0	0	0	0	0.000669792	0	0	0	0		TTCA	0.0756117	0.183415	0.131282	0.110778	0.128725	0.0871498	0.101583	0.401748	0.0187044	0.0384058	0.155287	0.126758
TTGA	5067	540	3465	4543	1993	1805	2134	1476	4864	2123	2406	2678	2596	2845	2335	1738		AGGA	C	0	0	0	0.000395413	0	0.00163934	0	0	0.000749625	0.000996016	0.00151976	0.00200938	0	0.000462535	0.00223714	0		TTGA	0.00749951	0.0185185	0.0147186	0.00902487	0.0255896	0.0121884	0.0646673	0.20935	0.021176	0.0607631	0.0590191	0.0332338
TTTA	13338	1422	7166	10739	4508	4817	3696	4975	6530	4313	4120	5621	4880	7943	5086	3898		AGGA	G	0.0130316	0.0204082	0.027163	0.0166074	0.0346154	0.0196721	0.0922619	0.170231	0.0914543	0.14741	0.0775076	0.0535834	0.0127959	0.0342276	0.0167785	0.0192308		TTTA	0.0102714	0.0253165	0.0150712	0.00996368	0.0237356	0.00851152	0.0335498	0.2	0.00520674	0.00695572	0.0490291	0.0416296
AAAC	6229	687	4847	6372	2430	1958	2502	2984	3335	1752	3021	3754	2508	4175	4315	2121		AGGA	N	0	0	0	0	0	0	0	0	0	0	0	0	0	0	0	0		AAAC	0.0414192	0.0917031	0.0736538	0.0597928	0.116461	0.0439224	0.165068	0.364946	0.0425787	0.0998858	0.176432	0.13106
AACC	5428	648	4608	2932	2225	2408	2762	2732	1844	2150	1947	5331	2700	3692	3007	2693		AGGA	-	0	0	0	0	0	0	0	0	0	0	0	0	0	0	0	0		AACC	0.0959838	0.169753	0.201823	0.156548	0.107865	0.0739203	0.183201	0.340044	0.0466377	0.12	0.187468	0.138623
AAGC	3110	493	2860	2485	1567	1239	1404	2024	2513	1008	2845	2105	2537	2385	1600	379		AGTA	A	0.97749	0.967517	0.970713	0.982236	0.924051	0.980975	0.901747	0.761883	0.976046	0.925816	0.840092	0.923127	0.99217	0.969707	0.973028	0.985654		AAGC	0.05209	0.115619	0.0832168	0.0458753	0.0733886	0.0702179	0.215812	0.322134	0.167131	0.188492	0.186995	0.171971
AATC	5845	917	4015	6317	2154	2651	2131	2724	3154	1814	3336	3090	2146	5574	3273	2469		AGTA	T	0	0	0.000385356	0.000696621	0	0	0.000727802	0	0	0	0	0	0	0.000336587	0	0.000843882		AATC	0.0263473	0.0970556	0.0727273	0.0511319	0.0617456	0.0324406	0.108869	0.268722	0.0475587	0.107497	0.11211	0.101618
ACAC	6997	819	4539	5078	3580	2981	2519	2928	5409	3552	3351	3727	2329	6657	4490	3404		AGTA	C	0.000489356	0	0	0	0.00146056	0	0.000727802	0	0.00095816	0.00296736	0.00153022	0.00129199	0	0.000336587	0.00170707	0		ACAC	0.707017	0.766789	0.709628	0.746554	0.610615	0.641396	0.721715	0.868852	0.32298	0.499718	0.666368	0.68205
ACCC	4695	888	3674	4677	2506	2086	1920	1772	3476	2086	1932	3210	2138	3808	2549	2375		AGTA	G	0.022021	0.0324826	0.0289017	0.0170672	0.0744888	0.019025	0.0967977	0.238117	0.0229958	0.0712166	0.158378	0.0755814	0.00782998	0.0296197	0.0252646	0.0135021		ACCC	0.700106	0.771396	0.804028	0.769724	0.53352	0.621764	0.742708	0.847065	0.524453	0.583413	0.664596	0.673832
ACGC	3241	366	2826	2709	1831	1555	789	1488	2626	1223	1363	1514	1391	1978	2283	1378		AGTA	N	0	0	0	0	0	0	0	0	0	0	0	0	0	0	0	0		ACGC	0.604443	0.70765	0.736023	0.628276	0.525396	0.629582	0.747782	0.852151	0.623001	0.765331	0.578136	0.689564
ACTC	6935	995	6477	6178	3021	3768	2741	2243	8786	2453	3703	3681	3162	6915	5298	3075		AGTA	-	0	0	0	0	0	0	0	0	0	0	0	0	0	0	0	0		ACTC	0.616438	0.712563	0.697854	0.716089	0.430983	0.591561	0.686976	0.839055	0.406214	0.579291	0.556576	0.544961
AGAC	2844	281	2454	3485	1288	1159	1144	1020	1890	1188	1933	1992	1113	2658	1574	1606		ATAA	A	0.975637	0.964093	0.969808	0.985505	0.899058	0.971689	0.9535	0.760532	0.992785	0.955298	0.875435	0.911132	0.991703	0.973357	0.984725	0.985401		AGAC	0.0158228	0.0533808	0.0171149	0.0166428	0.0380435	0.013805	0.0935315	0.193137	0.0216931	0.0387205	0.0884635	0.0742972
AGCC	4744	416	2112	3647	2188	1721	1666	1322	1791	994	1108	1581	1025	2802	1766	3141		ATAA	T	0.000185977	0	0	0.000150989	0	0	0	0	0	0	0	0.000316256	0	0	0.000324992	0.000429369		AGCC	0.0364671	0.132212	0.101799	0.101727	0.121115	0.070308	0.127251	0.280635	0.0195422	0.0623742	0.105596	0.0929791
AGGC	1470	200	1322	1910	885	1824	1189	1070	550	786	591	695	988	2806	794	680		ATAA	C	0.000185977	0	0	0.000301978	0.0013459	0.00195249	0	0	0.0012025	0	0.000695894	0.00158128	0	0.00071048	0.000324992	0.000858738		AGGC	0.00680272	0.025	0.0113464	0.00837696	0.00903955	0.00712719	0.0748528	0.174766	0.0363636	0.0470738	0.0642978	0.0330935
AGTC	2150	524	2768	3001	1393	1555	1436	1384	1785	1284	1206	2066	1713	2193	2002	1408		ATAA	G	0.0239911	0.0359066	0.0301917	0.014042	0.0995962	0.0263586	0.0464997	0.239468	0.00601251	0.044702	0.123869	0.0869703	0.00829694	0.0259325	0.0146246	0.0133104		AGTC	0.0116279	0.0400763	0.0184249	0.0136621	0.0279971	0.0192926	0.0731198	0.206647	0.0123249	0.0218069	0.0696517	0.0479187
ATAC	5367	1277	3492	4876	2089	3415	2497	2428	5124	1674	2654	2942	3186	4151	3334	2815		ATAA	N	0	0	0	0	0	0	0	0	0	0	0	0	0	0	0	0		ATAC	0.0113658	0.0297572	0.0180412	0.00922888	0.0287219	0.00966325	0.0993192	0.251236	0.0103435	0.0221027	0.0584024	0.0455472
ATCC	7798	1202	5566	8329	3433	4291	3102	3721	3438	2736	3991	6369	3225	5925	3192	5344		ATAA	-	0	0	0	0	0	0	0	0	0	0	0	0	0	0	0	0		ATCC	0.12298	0.252912	0.2659	0.222596	0.100495	0.142391	0.241779	0.419242	0.0782432	0.146199	0.181408	0.137541
ATGC	4737	410	2544	3789	2163	1547	2222	1825	2780	1928	1241	2200	1657	1797	2348	529		ATCA	A	0.83682	0.60274	0.714544	0.731882	0.771865	0.776096	0.797792	0.41453	0.945179	0.86791	0.751136	0.783532	0.789913	0.691151	0.777025	0.803839		ATGC	0.00781085	0.0268293	0.00668239	0.00870942	0.0106334	0.00581771	0.0846085	0.176986	0.0151079	0.031639	0.0370669	0.0390909
ATTC	9829	1431	6298	10399	3424	4419	3518	4556	6033	2894	4807	5756	4950	6239	6140	4452		ATCA	T	0.000101543	0	0	0	0	0	0	0	0.000244738	0	0	0	0.000362845	0	0.000183217	0.000282247		ATTC	0.00539221	0.0125786	0.00825659	0.00538513	0.0137266	0.00701516	0.0503127	0.147059	0.00613294	0.0107118	0.034949	0.0241487
CAAC	5785	765	5843	5418	2228	2736	2313	2400	4019	3022	1935	2647	1728	3780	3486	2296		ATCA	C	0.000101543	0	0	0.000152253	0.00111649	0.000890274	0	0	0.000978953	0	0.000973394	0.000606919	0.000725689	0.000429553	0.000183217	0.000564493		CAAC	0.0681072	0.137255	0.131097	0.0987449	0.12298	0.0858918	0.210549	0.430417	0.0537447	0.114494	0.209819	0.195315
CACC	6594	843	3686	4274	2379	2442	1973	2531	1773	2134	1667	4708	2088	4247	2212	1850		ATCA	G	0.162977	0.39726	0.285456	0.267966	0.227019	0.223014	0.202208	0.58547	0.0535977	0.13209	0.247891	0.215861	0.208999	0.308419	0.222609	0.195315		CACC	0.0771914	0.163701	0.206999	0.16846	0.118117	0.0921376	0.21186	0.370209	0.0580936	0.133083	0.214157	0.186066
CAGC	2590	403	2294	3922	1291	1539	1109	1431	1480	1140	2066	1544	2247	4303	1703	565		ATCA	N	0	0	0	0	0	0	0	0	0	0	0	0	0	0	0	0		CAGC	0.0996139	0.171216	0.152136	0.104539	0.0937258	0.120208	0.264202	0.367575	0.236486	0.307018	0.229913	0.211788
CATC	6310	988	4311	6689	2607	2818	2782	2681	6341	2265	3196	3365	3146	4672	5325	2440		ATCA	-	0	0	0	0	0	0	0	0	0	0	0	0	0	0	0	0		CATC	0.0562599	0.126518	0.154489	0.108985	0.0728807	0.0723918	0.202732	0.322641	0.0659202	0.106843	0.171777	0.160178
CCAC	5317	589	3243	4481	2237	2450	1657	1803	2897	2257	2358	2148	1933	3997	2946	1944		ATGA	A	0.992348	0.983553	0.986035	0.99162	0.958553	0.987582	0.939906	0.789279	0.985864	0.979511	0.9405	0.954909	0.990539	0.990843	0.988969	0.987764		CCAC	0.763212	0.752122	0.810361	0.792457	0.632991	0.734286	0.77067	0.879645	0.536762	0.546743	0.728584	0.734171
CCCC	4841	556	2194	4408	2066	2127	1783	1561	2129	1120	1483	2871	1586	1863	2269	1880		ATGA	T	0	0	0.000423191	0	0.00075358	0.000653595	0	0	0	0	0.000676133	0	0	0.000381534	0	0		CCCC	0.764305	0.769784	0.820875	0.837114	0.60697	0.67795	0.798093	0.863549	0.637858	0.744643	0.732974	0.71125
CCGC	3369	374	2507	2344	1099	1062	874	1175	994	991	1378	1295	1277	1895	1287	918		ATGA	C	0	0	0	0	0.00075358	0.000653595	0	0.000616143	0.00209424	0.00264375	0.00135227	0.000421408	0	0	0.000479616	0		CCGC	0.543188	0.719251	0.751895	0.710751	0.536852	0.60452	0.838673	0.82383	0.732394	0.73663	0.685051	0.672587
CCTC	5893	733	3260	4760	2089	2744	2177	2363	4130	2694	2865	3328	1841	4744	3283	3439		ATGA	G	0.00765236	0.0164474	0.0135421	0.00837989	0.0399397	0.0111111	0.0600939	0.210105	0.0120419	0.0178453	0.0574713	0.0446692	0.00946143	0.00877528	0.0105516	0.0122358		CCTC	0.592907	0.671214	0.814724	0.747899	0.555768	0.595481	0.720717	0.841727	0.675061	0.678545	0.566143	0.651142
CGAC	2594	307	1886	2315	1318	1030	1247	1657	1092	710	1158	1940	713	2219	1932	1100		ATGA	N	0	0	0	0	0	0	0	0	0	0	0	0	0	0	0	0		CGAC	0.0150347	0.0228013	0.0302227	0.0220302	0.0538695	0.0174757	0.0825982	0.211829	0.0128205	0.0295775	0.1019	0.0701031
CGCC	4989	445	2183	3775	625	1004	1131	1950	3742	2317	1196	3426	1859	1158	1378	1027		ATGA	-	0	0	0	0	0	0	0	0	0	0	0	0	0	0	0	0		CGCC	0.039086	0.103371	0.0765002	0.0723179	0.1024	0.063745	0.131742	0.202564	0.0173704	0.0608546	0.090301	0.0753065
CGGC	455	112	540	855	438	331	378	325	257	135	195	527	349	321	264	267		ATTA	A	0.990128	0.972752	0.987574	0.989744	0.961017	0.987304	0.965517	0.788094	0.996261	0.991153	0.93311	0.958417	0.991065	0.983102	0.992293	0.991758		CGGC	0.010989	0.0357143	0.0203704	0.0128655	0.0296804	0.0151057	0.100529	0.215385	0.0544747	0.103704	0.0871795	0.0493359
CGTC	3740	529	2476	2374	1977	1051	1136	1213	2766	995	1452	1659	1541	2400	1787	1256		ATTA	T	0.000207835	0	0	0.000111483	0.000276472	0	0.000310655	0	0	0.000327654	0	0.00022237	0	0	0.000531491	0		CGTC	0.0120321	0.0453686	0.0250404	0.0172704	0.0445119	0.0114177	0.0748239	0.167354	0.00795372	0.0361809	0.0564738	0.0524412
CTAC	6509	771	3219	6322	2515	2642	2194	2293	5466	1873	1525	3713	1614	5254	2558	3416		ATTA	C	0.000207835	0	0.000197239	0.000445931	0.000829417	0.000540249	0	0	0.000233699	0.000655308	0.0014385	0.00111185	0.000343643	0.000355745	0.000797236	0.00117739		CTAC	0.00829621	0.0207523	0.0114943	0.00933249	0.0282306	0.010598	0.12124	0.226777	0.00731797	0.0197544	0.0583607	0.0438998
CTCC	5476	915	6399	13128	2367	1960	4152	2200	3944	1883	1856	2020	2176	4211	2799	2505		ATTA	G	0.00945651	0.027248	0.0122288	0.009699	0.0378767	0.0121556	0.0341721	0.211906	0.00350549	0.0078637	0.0654519	0.0402491	0.00859107	0.0165422	0.00637789	0.00706436		CTCC	0.055515	0.170492	0.179247	0.128047	0.0697085	0.0785714	0.14499	0.293636	0.0425963	0.0918747	0.134698	0.0935644
CTGC	3216	407	2023	2478	973	1324	1343	889	1320	852	1422	1341	1394	1619	1812	1526		ATTA	N	0	0	0	0	0	0	0	0	0	0	0	0	0	0	0	0		CTGC	0.00932836	0.017199	0.0123579	0.00726392	0.0236382	0.00302115	0.104989	0.190101	0.0340909	0.0809859	0.0436006	0.0477256
CTTC	5707	771	4303	5372	2626	2989	2218	3421	3513	1986	3621	4352	3454	4411	4140	3466		ATTA	-	0	0	0	0	0	0	0	0	0	0	0	0	0	0	0	0		CTTC	0.00543193	0.0220493	0.00929584	0.00967982	0.0144707	0.00702576	0.0577096	0.157849	0.00768574	0.0161128	0.034797	0.025046
GAAC	2550	518	2429	4066	1288	1657	1164	1987	1772	1544	1132	2501	1650	1900	1288	2326		CAAA	A	0.802771	0.77602	0.740741	0.773442	0.779006	0.824104	0.748525	0.506613	0.970112	0.939362	0.690557	0.663926	0.740761	0.73545	0.750705	0.749727		GAAC	0.0439216	0.0733591	0.074928	0.0413182	0.13587	0.042245	0.138316	0.348264	0.0586907	0.0680052	0.136926	0.106757
GACC	2488	250	1899	4213	821	992	920	1362	2034	1280	1215	2531	1534	3022	1764	1620		CAAA	T	0	0	0.000215332	0.00037886	0.000306937	0	0.000907853	0	0	0	0	0.000195733	0	0	0.00062637	0		GACC	0.0401929	0.104	0.173249	0.125089	0.130329	0.0413306	0.168478	0.298825	0.0403147	0.0960938	0.129218	0.113394
GAGC	1904	264	1571	1261	1023	782	947	877	1241	719	652	1017	793	1190	1411	804		CAAA	C	0.000488998	0	0	0	0.00092081	0.00130293	0.000907853	0	0.0014404	0	0.000568828	0.000391466	0	0.000311236	0	0.00109051		GAGC	0.0504202	0.128788	0.0751114	0.0634417	0.103617	0.0882353	0.216473	0.354618	0.110395	0.207232	0.17638	0.189774
GATC	5438	490	2464	4447	2254	1875	1485	2116	2585	1632	2084	1726	1789	2428	2905	1421		CAAA	G	0.19674	0.22398	0.259044	0.226179	0.219767	0.174593	0.24966	0.493387	0.028448	0.0606383	0.308874	0.335486	0.259239	0.264239	0.248669	0.249182		GATC	0.0239058	0.0693878	0.0320617	0.019114	0.0887311	0.0330667	0.115825	0.315217	0.0232108	0.0698529	0.106046	0.0718424
GCAC	4640	675	4130	2273	1743	1647	1207	1402	2757	1378	1766	2362	2037	1758	3235	913		CAAA	N	0	0	0	0	0	0	0	0	0	0	0	0	0	0	0	0		GCAC	0.734052	0.725926	0.691525	0.739551	0.683305	0.564663	0.664457	0.859486	0.523032	0.544267	0.689694	0.699831
GCCC	2094	539	1845	2139	1274	1617	1401	2224	1093	1037	713	1617	1091	1827	2249	630		CAAA	-	0	0	0	0	0	0	0	0	0	0	0	0	0	0	0	0		GCCC	0.662846	0.608534	0.625474	0.723235	0.510989	0.51577	0.61813	0.704586	0.564501	0.610415	0.531557	0.588745
GCGC	6411	1415	3990	24156	4251	1484	8683	2313	447	4944	16793	1130	12234	952	19458	710		CACA	A	0.817979	0.709677	0.682105	0.715298	0.782716	0.794039	0.81247	0.44893	0.962587	0.903042	0.670513	0.722285	0.747305	0.656503	0.688861	0.762638		GCGC	0.372953	0.400707	0.36817	0.258197	0.353799	0.3531	0.329034	0.585819	0.447427	0.431432	0.283392	0.568142
GCTC	1944	329	1653	2769	1132	954	911	1043	1836	920	740	2066	661	1623	1282	926		CACA	T	0	0	0	0.000196889	0.000705467	0.000764234	0	0	0	0.000633714	0	0	0	0	0	0		GCTC	0.61214	0.665653	0.739867	0.638137	0.608657	0.537736	0.684962	0.793864	0.605664	0.572826	0.6	0.576476
GGAC	2778	623	2139	1986	602	1561	682	1641	2716	599	768	1154	408	1196	1643	712		CACA	C	0	0	0.000274048	0	0.000352734	0	0.000479616	0.000486381	0	0.00253485	0.00042735	0.000751597	0.00043122	0.00027972	0.000622278	0.00118483		GGAC	0.0194384	0.0288925	0.0308555	0.0281974	0.0797342	0.0313901	0.165689	0.242535	0.0231959	0.0801336	0.117188	0.0996534
GGCC	1462	421	2003	2224	783	915	746	631	288	459	640	830	1124	1540	259	231		CACA	G	0.182021	0.290323	0.317621	0.284505	0.216226	0.205197	0.18705	0.550584	0.037413	0.0937896	0.32906	0.276964	0.252264	0.343217	0.310516	0.236177		GGCC	0.0355677	0.104513	0.0968547	0.0863309	0.0791826	0.0448087	0.0991957	0.242472	0.0416667	0.08061	0.0734375	0.106024
GGGC	316	54	233	142	232	185	232	178	279	87	56	413	171	346	60	244		CACA	N	0	0	0	0	0	0	0	0	0	0	0	0	0	0	0	0		GGGC	0.0126582	0	0.0171674	0.056338	0.0301724	0.0108108	0.0991379	0.235955	0.0609319	0.137931	0.0714286	0.0726392
GGTC	3350	366	1977	2929	1194	1020	1183	1229	2023	813	1261	1343	1717	2217	2869	1283		CACA	-	0	0	0	0	0	0	0	0	0	0	0	0	0	0	0	0		GGTC	0.0116418	0.0355191	0.0227618	0.0119495	0.0527638	0.0215686	0.079459	0.169243	0.0064261	0.0319803	0.072958	0.0580789
GTAC	3720	619	2155	2760	1782	3297	3095	1654	2085	4485	1346	2504	1416	4141	1760	1411		CAGA	A	0.90675	0.833803	0.804965	0.800481	0.892723	0.894314	0.759914	0.676987	0.790725	0.57202	0.821537	0.850624	0.82699	0.744889	0.740138	0.749672		GTAC	0.00994624	0.0161551	0.0111369	0.00905797	0.0460157	0.00849257	0.123425	0.244861	0.016307	0.0334448	0.0572065	0.0611022
GTCC	4460	535	3329	2756	1934	1798	1667	1880	2083	1566	1364	3232	864	2880	2760	1924		CAGA	T	0	0	0	0	0	0	0	0.000462107	0	0	0.000604961	0	0	0	0	0		GTCC	0.0903587	0.242991	0.227696	0.28701	0.103413	0.115128	0.193761	0.367021	0.074892	0.14304	0.152493	0.155941
GTGC	1567	331	1467	576	603	533	461	744	975	564	558	931	532	1246	1902	1337		CAGA	C	0.000313972	0.0028169	0.000236407	0.000534902	0.00125471	0.000668896	0.000535906	0	0.00118906	0	0.000604961	0.00142602	0	0	0.00125235	0		GTGC	0.00701978	0.0120846	0.0136333	0.0190972	0.0298507	0.00187617	0.140998	0.205645	0.00410256	0.0407801	0.0555556	0.0300752
GTTC	6802	588	2766	3571	2122	2140	1666	1388	5725	1828	1983	2994	1610	3807	5136	3898		CAGA	G	0.0929356	0.16338	0.194799	0.198984	0.106023	0.105017	0.23955	0.322551	0.208086	0.42798	0.177253	0.14795	0.17301	0.255111	0.25861	0.250328		GTTC	0.00426345	0.0136054	0.00939986	0.00588071	0.0235627	0.00420561	0.0642257	0.148415	0.00349345	0.0125821	0.0398386	0.0300601
TAAC	7456	938	5906	8856	4170	3782	3323	3315	3359	1912	3743	5220	3074	4560	3626	3278		CAGA	N	0	0	0	0	0	0	0	0	0	0	0	0	0	0	0	0		TAAC	0.0877146	0.148188	0.131392	0.11224	0.128777	0.0893707	0.227505	0.397888	0.0321524	0.084728	0.222282	0.199617
TACC	6285	839	4883	7798	2499	3466	2475	2935	2908	2547	2565	3152	2341	4973	5241	2319		CAGA	-	0	0	0	0	0	0	0	0	0	0	0	0	0	0	0	0		TACC	0.128401	0.252682	0.255376	0.199923	0.142457	0.13416	0.245253	0.397274	0.0828748	0.156655	0.221053	0.203363
TAGC	4244	627	2879	7095	5262	1516	2430	2138	3065	1795	3331	3082	2816	3566	3648	6671		CATA	A	0.902845	0.817601	0.760379	0.789763	0.852838	0.899268	0.813172	0.525841	0.946107	0.884181	0.759099	0.78373	0.806279	0.739338	0.753734	0.762021		TAGC	0.120641	0.212121	0.153526	0.102889	0.0971114	0.148417	0.282305	0.388213	0.204568	0.296379	0.240769	0.214471
TATC	8565	1505	8282	9658	3966	4303	3097	5021	5569	3289	5939	6735	4371	6961	6557	2928		CATA	T	0	0	0	0	0	0	0	0	0.000132415	0	0	0.000154369	0.000465116	0	0	0		TATC	0.0805604	0.150166	0.195605	0.158004	0.0990923	0.0901696	0.226671	0.349333	0.0700305	0.141684	0.18067	0.159317
TCAC	9686	1008	6744	6775	3975	4053	3309	3366	5233	2488	2387	4396	2979	5471	5448	4684		CATA	C	0.000323311	0.000709723	0.000421496	0	0.00263968	0.000504923	0	0	0.000926907	0.00169492	0.000693241	0.000771843	0.000697674	0.000367647	0.00145228	0.000810373		TCAC	0.811584	0.790675	0.810795	0.769594	0.678491	0.688379	0.766395	0.890374	0.561246	0.723473	0.77168	0.798453
TCCC	5564	678	4368	6651	2748	2927	1755	2146	4333	1827	2519	2950	2484	4601	3366	1503		CATA	G	0.0968316	0.181689	0.239199	0.210237	0.144523	0.100227	0.186828	0.474159	0.0528337	0.114124	0.240208	0.215344	0.192558	0.260294	0.244813	0.237169		TCCC	0.799784	0.80826	0.840201	0.82574	0.633916	0.68261	0.832479	0.865797	0.654743	0.79803	0.724097	0.713898
TCGC	4843	459	3602	4884	1440	2004	1559	1634	3276	940	1386	4057	2694	2617	1614	2610		CATA	N	0	0	0	0	0	0	0	0	0	0	0	0	0	0	0	0		TCGC	0.72228	0.762527	0.751805	0.71724	0.634722	0.645709	0.838999	0.793146	0.655983	0.830851	0.679654	0.664777
TCTC	10690	1354	7302	10260	4338	4431	3798	3846	6554	3409	5203	6481	3885	5616	6694	6824		CATA	-	0	0	0	0	0	0	0	0	0	0	0	0	0	0	0	0		TCTC	0.674743	0.764402	0.790742	0.732066	0.556939	0.608215	0.736177	0.801352	0.552487	0.743326	0.589083	0.601605
TGAC	4163	470	2670	2778	1112	1301	962	1196	1247	1020	2072	1317	1762	2171	1572	1090		CCAA	A	0.137491	0.162088	0.149513	0.150194	0.241468	0.309219	0.245823	0.174505	0.455233	0.364686	0.275975	0.204393	0.158638	0.144209	0.159669	0.116883		TGAC	0.0180159	0.0553191	0.035206	0.0226782	0.0404676	0.0176787	0.150728	0.207358	0.0264635	0.0598039	0.0757722	0.0842825
TGCC	2270	449	1824	2432	1427	1495	1031	1100	1562	875	1429	1767	744	1510	1500	1493		CCAA	T	0	0	0	0	0	0	0	0	0.000290698	0	0	0	0	0.000461467	0	0.00121753		TGCC	0.0400881	0.11804	0.0838816	0.111431	0.0840925	0.058194	0.14743	0.263636	0.0384123	0.0765714	0.0944717	0.0622524
TGGC	2158	198	879	3644	542	645	553	438	27	434	495	697	468	859	522	706		CCAA	C	0.00024079	0	0	0.000298597	0.000853242	0.000413394	0	0	0.000290698	0.000577034	0.000364564	0.000372301	0	0	0.000276243	0.000405844		TGGC	0.010658	0.020202	0.0238908	0.0128979	0.0276753	0.0170543	0.108499	0.173516	0.0740741	0.101382	0.0505051	0.045911
TGTC	3918	513	3574	5863	1830	2128	1877	1990	3088	1541	2528	3169	2047	3889	3994	1270		CCAA	G	0.862268	0.837912	0.850487	0.849507	0.757679	0.690368	0.754177	0.825495	0.544186	0.634737	0.72366	0.795235	0.841362	0.85533	0.840055	0.881494		TGTC	0.0193977	0.0565302	0.029099	0.0163739	0.0311475	0.0164474	0.102291	0.198492	0.0126295	0.0389358	0.0759494	0.0650047
TTAC	10675	2052	8692	9084	4412	4525	3972	5051	7527	2835	5752	6175	4192	7781	4911	6500		CCAA	N	0	0	0	0	0	0	0	0	0	0	0	0	0	0	0	0		TTAC	0.00796253	0.0248538	0.0128854	0.0150815	0.0179057	0.0161326	0.156596	0.225896	0.016474	0.0303351	0.054242	0.0540891
TTCC	8417	1158	5312	8928	3303	3099	2974	3615	4296	2310	2515	4301	2904	4609	3922	2681		CCAA	-	0	0	0	0	0	0	0	0	0	0	0	0	0	0	0	0		TTCC	0.0585719	0.122625	0.119917	0.105063	0.0611565	0.0758309	0.151648	0.269433	0.0405028	0.10303	0.118887	0.0943967
TTGC	3898	687	3358	4009	1430	1687	1284	2554	1803	1260	1949	2893	2035	4314	3890	1486		CCCA	A	0.219554	0.155385	0.133167	0.110884	0.334259	0.242075	0.200439	0.12677	0.36817	0.252349	0.206847	0.314485	0.166146	0.0817211	0.264609	0.087739		TTGC	0.0107748	0.0276565	0.0128052	0.00873036	0.0202797	0.0136337	0.109034	0.185983	0.0310593	0.0904762	0.0497691	0.0570342
TTTC	11276	1305	7249	9326	3481	4716	3625	4283	5934	3699	2857	6001	3963	8393	4941	4089		CCCA	T	0.000170329	0	0	0	0.000793021	0	0	0	0	0.00134228	0	0.000317662	0	0	0	0		TTTC	0.00647393	0.0222222	0.0091047	0.00643363	0.0132146	0.00508906	0.0714483	0.145225	0.00775194	0.0178427	0.0332517	0.0259957
AAAG	14795	1794	8979	16016	5798	6181	4854	6982	6731	3950	6518	11388	6633	9174	8789	4502		CCCA	C	0.000170329	0	0	0	0.000793021	0.000411692	0	0	0.000597193	0.00134228	0.000713267	0.000317662	0	0	0.000823045	0		AAAG	0.0277797	0.0713489	0.0402049	0.020979	0.093653	0.0289597	0.151834	0.263535	0.0231763	0.0678481	0.129641	0.0976466
AACG	17523	2365	13854	16131	5464	7020	5448	6762	10714	7698	8022	10079	6909	10939	12715	6442		CCCA	G	0.780106	0.844615	0.866833	0.889116	0.664155	0.757513	0.799561	0.87323	0.631233	0.744966	0.792439	0.684879	0.833854	0.918279	0.734568	0.912261		AACG	0.0685385	0.213953	0.161181	0.138491	0.139092	0.0944444	0.178598	0.454747	0.0840956	0.177449	0.217527	0.175216
AAGG	10184	1236	6484	12274	4177	3777	3762	4323	5110	4784	4562	7870	4632	4814	3823	6939		CCCA	N	0	0	0	0	0	0	0	0	0	0	0	0	0	0	0	0		AAGG	0.0440888	0.0574434	0.0296114	0.0194721	0.0351927	0.0285941	0.269006	0.26093	0.145793	0.193353	0.130864	0.116773
AATG	22503	2865	12151	16885	6971	7685	8539	9459	9865	7587	9193	12940	7231	13434	9169	8778		CCCA	-	0	0	0	0	0	0	0	0	0	0	0	0	0	0	0	0		AATG	0.032129	0.0568935	0.0531643	0.0354753	0.0913786	0.0373455	0.158801	0.301089	0.0694374	0.131277	0.151311	0.12473
ACAG	15192	1672	8603	16300	5827	6260	4166	5286	9303	5822	5191	8753	5795	8341	8745	4644		CCGA	A	0.288904	0.194245	0.176285	0.208397	0.283459	0.309198	0.169697	0.139216	0.296194	0.140406	0.232845	0.251799	0.169598	0.118353	0.193237	0.115702		ACAG	0.622104	0.674043	0.725445	0.664417	0.553286	0.59984	0.68867	0.820848	0.48866	0.594985	0.651705	0.597738
ACCG	12316	1348	10530	12756	5560	5144	5314	6413	8275	4017	3810	10900	5372	9804	6701	5689		CCGA	T	0	0	0	0.000254453	0	0	0	0	0	0	0.00077101	0	0	0.00114351	0	0		ACCG	0.59102	0.647626	0.7132	0.653104	0.516007	0.512636	0.634927	0.768907	0.499577	0.628579	0.602887	0.569266
ACGG	6276	1377	6202	7702	3416	3858	3872	3558	5053	3736	3532	4879	3559	7288	4326	4969		CCGA	C	0	0	0	0	0	0	0	0	0	0	0	0	0	0	0.00241546	0		ACGG	0.478171	0.533769	0.611899	0.537912	0.403981	0.461379	0.713326	0.756324	0.651692	0.767934	0.541336	0.535356
ACTG	14267	2281	13088	14137	5132	6872	6242	6847	11349	5798	6062	9270	5010	8795	12520	6707		CCGA	G	0.711096	0.805755	0.823715	0.791349	0.716541	0.690802	0.830303	0.860784	0.703806	0.859594	0.766384	0.748201	0.830402	0.880503	0.804348	0.884298		ACTG	0.59557	0.67865	0.649756	0.664922	0.488309	0.56461	0.611823	0.795677	0.478456	0.669369	0.606565	0.533657
AGAG	5506	1303	4811	5910	3347	4595	3835	4353	3568	3082	3597	3192	4885	7811	2558	3249		CCGA	N	0	0	0	0	0	0	0	0	0	0	0	0	0	0	0	0		AGAG	0.0103523	0.0253262	0.0193307	0.0113367	0.0337616	0.00848749	0.114211	0.167471	0.0232623	0.0489942	0.0508757	0.0447995
AGCG	5513	1389	5339	7849	2687	2978	2823	3566	3985	2641	3045	5245	2908	4127	3084	2644		CCGA	-	0	0	0	0	0	0	0	0	0	0	0	0	0	0	0	0		AGCG	0.030292	0.141109	0.107698	0.0851064	0.139933	0.0513768	0.162593	0.359226	0.081054	0.159788	0.13202	0.122402
AGGG	3575	626	3541	3162	1694	1879	1678	2522	2281	1516	1353	2276	1494	3675	2024	1581		CCTA	A	0.271979	0.205307	0.23812	0.236966	0.34163	0.307917	0.274143	0.117168	0.458144	0.428082	0.354381	0.264516	0.183664	0.119904	0.194001	0.136397		AGGG	0.00475524	0.0111821	0.009037	0.00442758	0.014758	0.00745077	0.106675	0.121332	0.0521701	0.0864116	0.0339985	0.0281195
AGTG	9016	1459	6293	8628	3496	4450	4062	4848	5298	3504	3570	4694	3619	5194	6197	2837		CCTA	T	0	0	0.000174064	0.000235905	0	0	0	0	0	0	0	0	0	0.000479616	0	0.000370645		AGTG	0.0104259	0.0315284	0.0108057	0.0069541	0.0409039	0.0125843	0.118168	0.174299	0.0298226	0.0636416	0.094958	0.0630592
ATAG	17456	2834	9776	18642	5931	6234	5836	7821	9881	5591	7827	8551	7142	9246	8588	7172		CCTA	C	0	0	0.000174064	0.000117952	0	0	0	0	0.000284738	0.0010274	0.00064433	0.000716846	0	0	0.000560695	0.00111193		ATAG	0.00985335	0.0261115	0.01473	0.00745628	0.031192	0.0107475	0.0762509	0.216724	0.0152819	0.0425684	0.0674588	0.0482984
ATCG	18492	2364	12360	16657	6504	7002	6371	6966	8750	5243	7852	10427	6668	13195	10864	7855		CCTA	G	0.728021	0.794693	0.761532	0.76268	0.65837	0.692083	0.725857	0.882832	0.541572	0.57089	0.644974	0.734767	0.816336	0.879616	0.805439	0.86212		ATCG	0.110102	0.306261	0.271926	0.201237	0.149139	0.139532	0.299168	0.576802	0.198971	0.29754	0.231661	0.206004
ATGG	13735	1261	7935	7586	5591	6230	5349	5227	5584	3478	4258	5351	4995	5981	12039	3036		CCTA	N	0	0	0	0	0	0	0	0	0	0	0	0	0	0	0	0		ATGG	0.00487805	0.0103093	0.00680529	0.00566834	0.00876409	0.00288925	0.0884277	0.139659	0.0168338	0.0365152	0.0291217	0.0199963
ATTG	15696	2595	11502	16175	6632	7129	7527	9606	7886	6306	7500	9357	6974	11870	9380	7866		CCTA	-	0	0	0	0	0	0	0	0	0	0	0	0	0	0	0	0		ATTG	0.00770897	0.016185	0.00991132	0.0062442	0.0232207	0.00869687	0.0484921	0.169165	0.00862288	0.0158579	0.0494667	0.0369777
CAAG	11625	1888	9224	13909	4810	5823	4907	6377	8870	4830	7094	10005	5560	9315	6767	4494		CGAA	A	0.957659	0.902935	0.940969	0.957518	0.871894	0.954948	0.888381	0.766397	0.978161	0.960239	0.835771	0.886047	0.95933	0.918845	0.939119	0.946166		CAAG	0.0548817	0.101695	0.0650477	0.0581638	0.0952183	0.0570153	0.232117	0.323663	0.0445321	0.115321	0.180575	0.166717
CACG	12561	1894	8721	11158	4528	4893	4312	5912	8570	4759	6042	7264	5210	7949	7354	4601		CGAA	T	0	0	0.000504541	0	0	0	0	0	0	0	0.00132979	0	0	0	0	0		CACG	0.0963299	0.18585	0.179337	0.148683	0.130963	0.0933987	0.232839	0.467185	0.0803967	0.171885	0.249255	0.218888
CAGG	9297	1016	5189	6440	2347	3398	2645	3533	4844	3499	2969	6782	3428	3476	3162	2945		CGAA	C	0.000475737	0	0	0.000238663	0.00232919	0.00160901	0	0.000898473	0.00114943	0.000994036	0.000664894	0.000775194	0.000797448	0	0.00194301	0.00244698		CAGG	0.034097	0.0649606	0.0477934	0.0322981	0.0379207	0.0450265	0.353119	0.287291	0.262799	0.323521	0.162007	0.132557
CATG	19274	2784	13065	15768	7696	6913	7340	9130	11207	7659	10704	10512	6002	11608	8297	7487		CGAA	G	0.0418649	0.0970655	0.0585267	0.0422434	0.125776	0.0434433	0.111619	0.232704	0.0206897	0.0387674	0.162234	0.113178	0.0398724	0.0811547	0.0589378	0.0513866		CATG	0.0668777	0.141164	0.139686	0.113077	0.102261	0.0869377	0.279155	0.394304	0.107701	0.182922	0.209361	0.197013
CCAG	10194	1673	8111	10262	4514	4814	3967	4589	5572	4377	5618	7229	4821	6279	6405	5914		CGAA	N	0	0	0	0	0	0	0	0	0	0	0	0	0	0	0	0		CCAG	0.680793	0.70532	0.710023	0.702397	0.593044	0.585584	0.777918	0.838745	0.59458	0.719671	0.680669	0.683082
CCCG	10845	1631	10657	11740	5516	5786	5073	4262	8154	5113	5142	8301	4412	10141	10132	4554		CGAA	-	0	0	0	0	0	0	0	0	0	0	0	0	0	0	0	0		CCCG	0.687506	0.676272	0.722436	0.76414	0.534264	0.598686	0.763848	0.826607	0.551631	0.757285	0.679308	0.590893
CCGG	4604	1303	9780	4892	3619	3706	3173	3539	4750	3654	2868	6784	3821	7556	5790	3325		CGCA	A	0.929614	0.810185	0.885934	0.905105	0.825795	0.9129	0.874549	0.69653	0.974231	0.936862	0.857865	0.885052	0.911268	0.850679	0.924	0.917015		CCGG	0.499783	0.547966	0.496217	0.536386	0.422492	0.401781	0.780334	0.717999	0.623158	0.814997	0.576709	0.507223
CCTG	13786	2184	12427	12757	5402	6966	5597	5587	11078	5962	5785	7927	6575	8975	8666	7438		CGCA	T	0	0	0	0	0	0	0	0	0	0	0	0	0	0	0	0		CCTG	0.651966	0.686813	0.739197	0.690993	0.529063	0.546655	0.773629	0.839986	0.575465	0.799061	0.649438	0.675413
CGAG	7769	757	3532	5164	2194	2304	2483	3342	4672	1756	1953	3016	2805	6668	3365	1849		CGCA	C	0.000521376	0	0	0.00065445	0.00122249	0.00220507	0.00144196	0.00126183	0	0.000928505	0.00101163	0.00154639	0.000704225	0.000646412	0.00171429	0		CGAG	0.0108122	0.0356671	0.0150057	0.00755229	0.0341841	0.0112847	0.0978655	0.166367	0.0235445	0.0404328	0.0552995	0.0470822
CGCG	5699	880	3218	6197	2458	2433	2427	2696	2497	3224	1435	3716	2704	3878	3772	1122		CGCA	G	0.0698644	0.189815	0.114066	0.0942408	0.172983	0.0848953	0.124009	0.302208	0.0257685	0.0622098	0.141123	0.113402	0.0880282	0.148675	0.0742857	0.0829847		CGCG	0.0280751	0.1	0.0904288	0.0671293	0.109439	0.0320592	0.128554	0.317878	0.0596716	0.125931	0.120557	0.0974166
CGGG	2730	439	2631	4080	1492	1407	1778	1362	3648	1399	1843	1751	1262	2992	2786	1269		CGCA	N	0	0	0	0	0	0	0	0	0	0	0	0	0	0	0	0		CGGG	0.00732601	0.0318907	0.00988217	0.00686275	0.0134048	0.0120824	0.113611	0.132893	0.0671601	0.131523	0.0428649	0.0394061
CGTG	7639	1102	4826	5587	2368	2617	2569	3025	4036	1804	2814	2737	2666	3959	3534	2806		CGCA	-	0	0	0	0	0	0	0	0	0	0	0	0	0	0	0	0		CGTG	0.0121744	0.0344828	0.0153336	0.013245	0.082348	0.0122277	0.110549	0.15438	0.033449	0.0709534	0.0781805	0.0467665
CTAG	14290	2607	9589	11246	4854	6604	4829	8247	9203	5214	5769	9081	5373	12011	9848	6491		CGGA	A	0.981735	0.942308	0.944758	0.981381	0.936809	0.98167	0.915663	0.801802	0.904134	0.778338	0.923246	0.950213	0.963016	0.930511	0.940919	0.972447		CTAG	0.0114066	0.027618	0.0116801	0.00880313	0.0241038	0.011811	0.0745496	0.197769	0.011844	0.0243575	0.0660426	0.0451492
CTCG	10799	2177	9934	10247	4829	6307	5167	5951	7841	5300	5235	8215	5327	9720	6911	6198		CGGA	T	0	0	0	0	0	0	0	0	0	0	0	0	0	0	0	0.000810373		CTCG	0.046208	0.158934	0.172337	0.137406	0.0838683	0.060092	0.18831	0.404974	0.115546	0.166792	0.160076	0.132806
CTGG	5578	810	3689	5918	1627	2348	1927	2221	3698	2227	1213	2685	2012	3637	1743	2814		CGGA	C	0	0	0.0011274	0	0	0	0	0.003003	0.00179748	0	0.00146199	0	0	0	0.00218818	0.000810373		CTGG	0.00806741	0.0160494	0.00840336	0.00608314	0.00983405	0.00936968	0.114167	0.149032	0.0359654	0.0687023	0.0288541	0.0294227
CTTG	15585	2013	10416	13022	5808	6839	5792	6261	11213	5368	6158	8570	6857	8015	6498	6064		CGGA	G	0.0182648	0.0576923	0.054115	0.0186186	0.0631912	0.0183299	0.0843373	0.195195	0.0940683	0.221662	0.0752924	0.0497866	0.0369844	0.0694888	0.0568928	0.0259319		CTTG	0.00692974	0.0223547	0.0108487	0.00867762	0.018595	0.00833455	0.0562845	0.177288	0.00793722	0.0152757	0.0527769	0.0323221
GAAG	6504	891	4193	7630	2639	3911	3252	2905	4570	2324	2793	3814	3180	7337	3501	2864		CGGA	N	0	0	0	0	0	0	0	0	0	0	0	0	0	0	0	0		GAAG	0.0430504	0.0606061	0.0388743	0.0293578	0.126184	0.0375863	0.160517	0.269535	0.0304158	0.0666954	0.125671	0.113005
GACG	5336	759	4115	7199	2576	2942	2603	4138	2966	3388	4370	4888	2097	4471	3520	2245		CGGA	-	0	0	0	0	0	0	0	0	0	0	0	0	0	0	0	0		GACG	0.05491	0.175231	0.140462	0.119322	0.152562	0.0659415	0.147138	0.37506	0.0643965	0.11954	0.195195	0.16428
GAGG	4312	645	2635	5086	1658	1722	1730	1202	2862	1503	1966	2923	2189	4043	1535	1017		CGTA	A	0.982736	0.962264	0.955183	0.975646	0.885921	0.977816	0.895764	0.781734	0.979393	0.9375	0.902161	0.898026	0.972842	0.960423	0.95911	0.972721		GAGG	0.0333952	0.0651163	0.0235294	0.0153362	0.0729795	0.039489	0.252023	0.252912	0.131377	0.213573	0.126144	0.110845
GATG	11289	1455	6650	8704	2825	5080	3755	4603	4287	2879	4118	6051	4737	3986	5984	2473		CGTA	T	0	0	0	0.000211775	0	0	0.000557414	0	0.000542299	0	0.00060024	0.000365497	0	0	0	0		GATG	0.0383559	0.0749141	0.0658647	0.0531939	0.119292	0.0433071	0.131025	0.313057	0.0720784	0.0805835	0.146187	0.127582
GCAG	5919	1055	4203	5537	3455	3091	2335	1910	3076	2490	2548	2966	2349	2737	4648	4686		CGTA	C	0.000218531	0.00188679	0	0	0	0.000568828	0.000557414	0	0.0010846	0.00183824	0.00060024	0.000730994	0.0006035	0	0.00120265	0.000358938		GCAG	0.607704	0.628436	0.607661	0.578472	0.627207	0.563248	0.674946	0.790052	0.491222	0.556225	0.592622	0.578557
GCCG	5641	797	4727	8053	2577	3012	2600	2168	6290	2353	2035	5103	2328	3854	5496	2111		CGTA	G	0.0170455	0.0358491	0.044817	0.0241423	0.114079	0.0216155	0.103122	0.218266	0.0189805	0.0606618	0.0966387	0.100877	0.026554	0.039577	0.0396873	0.0269203		GCCG	0.542634	0.555834	0.595304	0.479324	0.513	0.507636	0.606154	0.696494	0.41256	0.626434	0.543489	0.504409
GCGG	3390	597	1848	4501	1131	1101	961	1055	1274	1469	1372	2217	1182	2792	2332	836		CGTA	N	0	0	0	0	0	0	0	0	0	0	0	0	0	0	0	0		GCGG	0.439823	0.482412	0.554113	0.50922	0.507515	0.386921	0.726327	0.781991	0.642857	0.787611	0.455539	0.516013
GCTG	3756	672	2751	4443	1496	2138	2174	1708	2951	1247	2485	3786	2379	2987	2914	1632		CGTA	-	0	0	0	0	0	0	0	0	0	0	0	0	0	0	0	0		GCTG	0.537274	0.63244	0.644129	0.573486	0.544786	0.544434	0.660074	0.721311	0.5449	0.651965	0.573441	0.518753
GGAG	4143	654	2618	4328	2023	1701	1622	2212	4084	923	1628	2539	1995	3040	1817	1803		CTAA	A	0.977076	0.936709	0.97385	0.983687	0.925449	0.970294	0.946101	0.739605	0.995669	0.987939	0.873762	0.914112	0.986515	0.970735	0.964076	0.978962		GGAG	0.0135168	0.0504587	0.0118411	0.0113216	0.0444884	0.0152851	0.186806	0.167722	0.0259549	0.0758397	0.0558968	0.0641985
GGCG	1129	223	736	2351	446	790	648	612	1469	372	1015	725	578	1833	280	515		CTAA	T	0.000166113	0	0	0.000233046	0.000460193	0	0	0	0	0	0	0	0	0	0	0.000701262		GGCG	0.0301151	0.152466	0.0896739	0.0791153	0.118834	0.0405063	0.175926	0.357843	0.059224	0.120968	0.13202	0.0937931
GGGG	2293	354	1801	2319	916	763	843	1378	1248	797	1127	1162	953	1647	1307	613		CTAA	C	0	0	0.00063012	0.000466092	0.000920387	0.000667557	0	0	0.000812128	0.00104877	0.00123762	0.000578369	0	0	0.00130634	0		GGGG	0.00654165	0.0169492	0.00832871	0.0107805	0.0218341	0.0117955	0.177936	0.138607	0.0857372	0.116688	0.0452529	0.0421687
GGTG	4879	928	3910	4499	2084	1707	1960	2654	3005	1038	1936	2632	2103	4222	2850	2307		CTAA	G	0.0227575	0.0632911	0.0255198	0.0156141	0.0731707	0.0290387	0.0538991	0.260395	0.00351922	0.0110121	0.125	0.0853094	0.0134855	0.0292653	0.0346179	0.0203366		GGTG	0.0133224	0.03125	0.0122762	0.0113359	0.0503839	0.00878735	0.148469	0.155237	0.0249584	0.0549133	0.0893595	0.0611702
GTAG	8435	1445	5535	7469	3447	3334	2486	4833	4062	2939	3545	4201	3645	5715	4975	3682		CTAA	N	0	0	0	0	0	0	0	0	0	0	0	0	0	0	0	0		GTAG	0.00912863	0.0242215	0.0115628	0.00816709	0.0374238	0.00779844	0.0981496	0.215808	0.0140325	0.0367472	0.0860367	0.0540348
GTCG	9040	1965	8022	7597	4157	3863	2814	4926	6287	2323	4591	6130	3757	6901	4843	5885		CTAA	-	0	0	0	0	0	0	0	0	0	0	0	0	0	0	0	0		GTCG	0.0875	0.264122	0.244203	0.249704	0.123166	0.114937	0.248401	0.494519	0.144584	0.28799	0.2335	0.193312
GTGG	3527	472	3174	3707	1253	1743	2024	2249	1988	1588	2142	1827	1487	3520	1876	2068		CTCA	A	0.912493	0.784397	0.836074	0.856719	0.884351	0.896712	0.911737	0.597697	0.981651	0.963933	0.815434	0.882288	0.912226	0.833703	0.917933	0.88032		GTGG	0.0062376	0.0211864	0.00724638	0.0080928	0.0295291	0.00516351	0.0928854	0.179191	0.0160966	0.0403023	0.031746	0.030104
GTTG	10938	1453	6516	9764	3347	4666	4710	4380	3203	3791	4257	5908	3809	8726	3746	3718		CTCA	T	0.000191902	0	0	0	0	0	0	0.000338639	0	0	0.000397772	0	0.00179131	0	0.000303951	0		GTTG	0.00575974	0.0206469	0.0104359	0.0083982	0.0394383	0.00964423	0.0717622	0.184475	0.00749298	0.0166183	0.0596664	0.0514557
TAAG	18241	2477	11574	15576	6590	7500	6434	7665	8587	4795	8711	12377	7111	11649	8516	6170		CTCA	C	0.000191902	0	0.000269614	0.00016488	0.000808734	0.000357398	0.000469484	0	0.000278009	0.00189825	0.000397772	0.000886721	0	0	0.00151976	0.00126422		TAAG	0.0779563	0.142511	0.0893382	0.0588726	0.150986	0.0884	0.245104	0.322505	0.0571795	0.116371	0.214671	0.194393
TACG	47576	11101	41494	52542	15893	25572	23842	22225	30822	25532	26052	20054	20108	61915	40340	14064		CTCA	G	0.0871234	0.215603	0.163656	0.143116	0.11484	0.102931	0.0877934	0.401964	0.0180706	0.0341686	0.183771	0.116826	0.085983	0.166297	0.0802432	0.118416		TACG	0.103939	0.215206	0.179713	0.152754	0.149122	0.119779	0.188743	0.427762	0.105022	0.21005	0.219446	0.227137
TAGG	7655	1327	5436	9435	3399	4268	4125	5759	7421	5026	3799	6520	4325	4288	6678	3145		CTCA	N	0	0	0	0	0	0	0	0	0	0	0	0	0	0	0	0		TAGG	0.0681907	0.128862	0.0577631	0.0378378	0.0526625	0.0798969	0.391273	0.308908	0.2943	0.391763	0.195578	0.179755
TATG	19748	3073	13473	23668	9713	8677	8797	9927	16081	8071	13450	13727	8473	17130	10599	7753		CTCA	-	0	0	0	0	0	0	0	0	0	0	0	0	0	0	0	0		TATG	0.131254	0.198178	0.16893	0.130556	0.153712	0.142791	0.31272	0.468319	0.148249	0.247801	0.236357	0.217382
TCAG	18332	2347	12556	17450	7304	7069	5597	7160	9909	6062	7309	10496	6497	10126	10913	8450		CTGA	A	0.991075	0.989091	0.986425	0.986767	0.977416	0.989263	0.949905	0.79661	0.989036	0.970796	0.933637	0.951705	0.993019	0.979365	0.986333	0.986143		TCAG	0.751146	0.776736	0.764575	0.724699	0.633352	0.709718	0.831517	0.853212	0.667878	0.80221	0.733616	0.741902
TCCG	20997	2295	11448	13753	7697	8186	7144	6253	12566	5960	8382	9107	7016	10290	9799	8542		CTGA	T	0	0	0	0	0	0	0	0	0.00045683	0	0	0	0.0008726	0	0	0		TCCG	0.67443	0.729847	0.767034	0.778885	0.619852	0.662473	0.757839	0.837678	0.69895	0.83943	0.670962	0.73438
TCGG	11384	1548	12004	12570	5611	5202	4379	3813	8824	5351	3368	5790	5454	8887	8128	6775		CTGA	C	0.000849979	0	0	0	0.000903342	0.00143164	0	0	0.00045683	0	0.00130124	0	0	0	0.00170843	0.00230947		TCGG	0.561578	0.636951	0.617294	0.610422	0.488861	0.561707	0.783512	0.813008	0.75306	0.785087	0.625594	0.63057
TCTG	37687	5382	22946	19341	7740	15433	7762	11358	12200	11741	12939	20219	12297	19045	25666	26841		CTGA	G	0.0080748	0.0109091	0.0135747	0.0132333	0.0216802	0.00930565	0.0500945	0.20339	0.0100503	0.0292044	0.0650618	0.0482955	0.0061082	0.0206349	0.011959	0.0115473		TCTG	0.491575	0.557228	0.600017	0.646037	0.561628	0.486101	0.763463	0.73763	0.747459	0.685035	0.554293	0.514763
TGAG	8043	1291	3946	6551	2766	3789	3520	3878	4723	2377	3042	4054	4062	4892	2274	3751		CTGA	N	0	0	0	0	0	0	0	0	0	0	0	0	0	0	0	0		TGAG	0.0123088	0.0240124	0.014445	0.0105327	0.0310918	0.0142518	0.132955	0.162197	0.0370527	0.0854018	0.0571992	0.0426739
TGCG	2283	295	1184	1049	1152	905	868	1302	953	1679	1045	1250	1002	1960	1185	849		CTGA	-	0	0	0	0	0	0	0	0	0	0	0	0	0	0	0	0		TGCG	0.0784056	0.20339	0.127534	0.0848427	0.133681	0.0640884	0.178571	0.359447	0.132214	0.185825	0.163636	0.0904
TGGG	3271	717	3835	3251	1377	1849	1534	1542	2936	2071	1699	2737	1415	3374	3314	1667		CTTA	A	0.990613	0.979592	0.981632	0.986317	0.964234	0.989269	0.964311	0.783047	0.99468	0.991259	0.932405	0.953718	0.989641	0.978767	0.985801	0.986757		TGGG	0.00856007	0.013947	0.00756193	0.00553676	0.0137981	0.00757166	0.137549	0.120623	0.0899183	0.181555	0.0500294	0.0496894
TGTG	8259	1666	7413	8704	3231	5201	4061	4708	4316	3594	4447	6494	4141	5635	7945	3487		CTTA	T	9.88142e-05	0	0	0.000127877	0	0.000181884	0.00036049	0.000201816	0	0	0	0	0.000690608	0	0	0.00028177		TGTG	0.0107761	0.0294118	0.0134898	0.00850184	0.0433302	0.0138435	0.148239	0.180119	0.0389249	0.0868114	0.105914	0.065599
TTAG	17535	2898	11164	14759	6860	8951	7000	9509	14297	4728	8201	8651	8246	13265	9536	9325		CTTA	C	0.000395257	0	0	0.000255754	0.00144718	0.000181884	0.00108147	0.000605449	0.000253357	0.000699301	0.000679348	0.00039557	0.000690608	0.000204165	0.00104406	0.00140885		TTAG	0.0143142	0.0310559	0.0132569	0.00935023	0.0228863	0.0143001	0.11	0.209801	0.0123802	0.0395516	0.08816	0.0564097
TTCG	21467	2824	15068	15283	8455	8833	7295	9049	13336	8605	9860	13951	9298	15984	13218	7801		CTTA	G	0.00889328	0.0204082	0.0183681	0.0132992	0.0343188	0.0103674	0.0342466	0.216145	0.00506714	0.00804196	0.0669158	0.0458861	0.0089779	0.021029	0.0131551	0.0115526		TTCG	0.0432757	0.156516	0.108707	0.0912125	0.0851567	0.0451715	0.160247	0.348878	0.0989052	0.179082	0.126572	0.107591
TTGG	9009	1416	6674	8774	4428	4589	4468	5518	5724	4643	4227	6112	3783	5972	4788	3982		CTTA	N	0	0	0	0	0	0	0	0	0	0	0	0	0	0	0	0		TTGG	0.00721501	0.0169492	0.00824093	0.00809209	0.0106143	0.00937023	0.135855	0.181406	0.0412299	0.0971355	0.0390348	0.0301047
TTTG	22501	3677	15763	21980	9174	11765	9069	10848	14660	7794	8374	13368	10240	16357	11832	9896		CTTA	-	0	0	0	0	0	0	0	0	0	0	0	0	0	0	0	0		TTTG	0.00982179	0.0171335	0.0107213	0.00677889	0.0177676	0.0079048	0.0617488	0.178466	0.00859482	0.0184758	0.0452591	0.0328396
AAAT	7755	1472	6331	9231	4140	3959	3397	4052	5796	3003	3642	5590	3257	6375	4837	4432		GAAA	A	0.897647	0.817814	0.83848	0.864596	0.767343	0.860439	0.872702	0.613106	0.986968	0.962052	0.754271	0.765752	0.842609	0.806367	0.889152	0.848303		AAAT	0.0193424	0.0387228	0.02701	0.0168996	0.044686	0.0262693	0.0615249	0.251234	0.00879917	0.020979	0.0785283	0.0805009
AACT	7777	1503	7665	7930	3745	4105	2972	3425	6474	2805	3257	5809	3822	5849	5460	3729		GAAA	T	0	0	0	0	0	0	0	0	0	0	0	0	0	0	0	0		AACT	0.0729073	0.254158	0.223483	0.192055	0.093725	0.117174	0.0847914	0.413431	0.023633	0.0652406	0.167332	0.14357
AAGT	8897	723	4259	7919	2340	2777	2700	2695	5204	2388	3786	2763	2938	5369	3775	1785		GAAA	C	0.000470588	0.00134953	0	0.000361076	0.00160085	0	0	0	0.00137174	0.000702741	0.000502513	0.00193274	0	0.00043611	0.000788955	0.000429738		AAGT	0.0242778	0.0788382	0.0333412	0.0205834	0.0431624	0.0360101	0.113704	0.274954	0.0710992	0.125209	0.11701	0.122693
AATT	11149	1440	8301	10191	4378	4785	4391	5282	7324	2244	4234	6581	4410	9571	8769	5310		GAAA	G	0.101882	0.180837	0.16152	0.135042	0.231057	0.139561	0.127298	0.386894	0.0116598	0.0372453	0.245226	0.232315	0.157391	0.193197	0.110059	0.151268		AATT	0.0168625	0.0326389	0.0430069	0.027279	0.0372316	0.0181818	0.0466864	0.211094	0.0228017	0.0387701	0.0699103	0.0604771
ACAT	9677	1493	8821	12929	4859	4919	4799	4752	7263	5211	4548	7298	4067	7945	4325	6180		GAAA	N	0	0	0	0	0	0	0	0	0	0	0	0	0	0	0	0		ACAT	0.610313	0.635633	0.640857	0.64073	0.485697	0.547469	0.471348	0.787668	0.394327	0.446939	0.531003	0.540285
ACCT	10221	1266	8439	8064	4819	5083	4623	3862	7224	3227	5213	6810	3213	9302	4437	4903		GAAA	-	0	0	0	0	0	0	0	0	0	0	0	0	0	0	0	0		ACCT	0.429508	0.528436	0.607418	0.579985	0.344055	0.410584	0.539693	0.738477	0.35119	0.442826	0.408786	0.40279
ACGT	6630	609	5177	5867	2705	2822	1685	2412	3338	3105	2722	2872	1948	5081	4577	3891		GACA	A	0.881832	0.6759	0.757452	0.795108	0.74881	0.853588	0.87965	0.539126	0.960834	0.918708	0.742857	0.799797	0.814881	0.745577	0.79443	0.811594		ACGT	0.4546	0.530378	0.534479	0.496335	0.384473	0.434089	0.556677	0.748756	0.474236	0.600644	0.466569	0.492688
ACTT	12200	1606	8435	12151	4994	6175	3959	5255	8391	3550	5351	8037	4614	8310	7560	3930		GACA	T	0.000173521	0	0.00040833	0	0	0	0	0.00050813	0	0	0.000446429	0.000253421	0	0	0	0.00170503		ACTT	0.47459	0.594645	0.632958	0.538392	0.354225	0.4583	0.427128	0.741579	0.263377	0.376056	0.449636	0.455767
AGAT	4007	840	3885	5896	2066	2194	1958	2972	5467	2471	2698	2563	2510	4443	4604	1668		GACA	C	0.000173521	0	0.00040833	0.000317662	0.00105764	0.000578704	0.00145879	0	0.00127714	0.00167038	0.000892857	0.000506842	0	0	0.000506329	0.000852515		AGAT	0.00998253	0.0190476	0.0157014	0.00915875	0.018393	0.0109389	0.057712	0.181696	0.0117066	0.0230676	0.0378058	0.0347249
AGCT	3910	665	3678	4595	1662	1952	1833	1909	2457	1420	1826	2022	1938	2972	2556	2102		GACA	G	0.117821	0.3241	0.241731	0.204574	0.250132	0.145833	0.118891	0.460366	0.0378885	0.0796214	0.255804	0.199442	0.185119	0.254423	0.205063	0.185848		AGCT	0.0531969	0.142857	0.156607	0.165832	0.140193	0.0727459	0.0840153	0.362493	0.018722	0.043662	0.150602	0.117705
AGGT	4021	354	2589	3956	1635	2313	1602	1557	1898	1841	1804	1929	1318	2824	2497	994		GACA	N	0	0	0	0	0	0	0	0	0	0	0	0	0	0	0	0		AGGT	0.00547128	0.0112994	0.00772499	0.00733064	0.00611621	0.00432339	0.0461923	0.1079	0.0100105	0.0173819	0.0232816	0.0196993
AGTT	7232	1268	5300	9722	2876	3173	2928	3192	5342	2141	3009	3216	3074	4938	3723	3983		GACA	-	0	0	0	0	0	0	0	0	0	0	0	0	0	0	0	0		AGTT	0.00926438	0.0197161	0.0109434	0.00668587	0.00904033	0.00535771	0.0502049	0.120614	0.00954699	0.0098085	0.0265869	0.0267413
ATAT	10481	1224	8368	9538	4146	4470	4222	4807	6366	3816	5733	5960	4313	8217	6565	5639		GAGA	A	0.905421	0.840686	0.836535	0.828394	0.832808	0.894554	0.788634	0.670539	0.813983	0.731293	0.790244	0.828907	0.860647	0.778416	0.839542	0.928731		ATAT	0.00849156	0.0253268	0.01924	0.0132103	0.0178485	0.0114094	0.0322122	0.201581	0.00644046	0.0138889	0.0434328	0.0355705
ATCT	11525	1434	9852	12147	4924	5212	4628	4468	7177	5058	5483	7897	4999	8897	10338	6761		GAGA	T	0.000384468	0.00245098	0	0	0	0	0.000997009	0	0	0	0	0	0	0.000302297	0	0		ATCT	0.203384	0.373082	0.404283	0.351116	0.207352	0.229854	0.199654	0.617502	0.0711997	0.193555	0.256247	0.243257
ATGT	7209	1005	4087	7024	2879	3021	2353	2652	4555	1763	3240	3960	2400	3955	3148	2275		GAGA	C	0.000384468	0	0	0	0	0.0023175	0.000997009	0.000829876	0	0	0	0.000510725	0	0.000302297	0	0		ATGT	0.00568734	0.0119403	0.00978713	0.00683371	0.0097256	0.00231711	0.0310242	0.144042	0.00526894	0.00794101	0.0259259	0.0151515
ATTT	14719	1749	11126	13090	6477	6826	6718	6244	7009	4934	7536	7880	5601	11474	6401	6333		GAGA	G	0.0938101	0.156863	0.163465	0.171606	0.167192	0.103129	0.209372	0.328631	0.186017	0.268707	0.209756	0.170582	0.139353	0.220979	0.160458	0.0712695		ATTT	0.00631836	0.0171527	0.00799928	0.00572956	0.00802841	0.00483446	0.0151831	0.0944907	0.00456556	0.00567491	0.0172505	0.0128173
CAAT	10725	1413	6781	9562	3952	4131	3853	4578	5096	3336	3746	6260	4078	6831	5301	4051		GAGA	N	0	0	0	0	0	0	0	0	0	0	0	0	0	0	0	0		CAAT	0.0402797	0.0771408	0.0718183	0.0495712	0.0743927	0.0472041	0.126395	0.367191	0.0158948	0.0365707	0.147357	0.120607
CACT	10574	1347	6818	8521	3632	3933	2933	3748	5376	3324	4258	4862	3751	6486	4649	3891		GAGA	-	0	0	0	0	0	0	0	0	0	0	0	0	0	0	0	0		CACT	0.0559864	0.16778	0.209006	0.196691	0.101046	0.0744978	0.11149	0.398079	0.0265997	0.0670878	0.163927	0.154463
CAGT	4937	645	4116	4469	2105	3031	1570	2475	2015	1876	2220	3002	1956	3218	2652	1753		GATA	A	0.937416	0.869159	0.869195	0.891892	0.859107	0.934414	0.908142	0.609743	0.960455	0.898214	0.797482	0.850939	0.920525	0.881993	0.876066	0.93316		CAGT	0.0534738	0.0976744	0.0792031	0.0626538	0.0432304	0.0550973	0.217834	0.296566	0.173201	0.317697	0.185135	0.161892
CATT	11308	2239	11208	10925	5118	5669	5794	5572	7862	4540	5489	6160	5586	9053	5580	5342		GATA	T	0	0	0	0	0	0	0	0	0	0	0	0.000417537	0	0	0	0.000648929		CATT	0.0436859	0.0839661	0.130086	0.0945538	0.0576397	0.0463927	0.112875	0.301508	0.0368863	0.0845815	0.145017	0.123052
CCAT	11449	1357	7699	12589	4894	4697	3994	3396	2840	3668	3540	5801	4624	7704	9033	5581		GATA	C	0.000336474	0	0.000708968	0	0.000687285	0.000771605	0	0	0.00108342	0.00178571	0	0	0.000771605	0	0.00301054	0.000648929		CCAT	0.614901	0.655859	0.726978	0.673842	0.515938	0.562274	0.605658	0.831272	0.391901	0.494002	0.614972	0.536287
CCCT	8466	969	6079	6972	4081	4181	2430	3514	5066	2474	3395	4158	3435	5815	4883	3437		GATA	G	0.0622476	0.130841	0.130096	0.108108	0.140206	0.0648148	0.091858	0.390257	0.0384615	0.1	0.202518	0.148643	0.0787037	0.118007	0.120923	0.0655419		CCCT	0.559532	0.616099	0.711959	0.704389	0.407498	0.48553	0.681481	0.776892	0.520924	0.61924	0.506333	0.521886
CCGT	3848	670	3331	5765	2294	1885	2346	2732	4985	1575	2486	2239	1861	5553	2301	2811		GATA	N	0	0	0	0	0	0	0	0	0	0	0	0	0	0	0	0		CCGT	0.448025	0.51194	0.665566	0.568604	0.432432	0.466844	0.683291	0.782211	0.536209	0.772063	0.500402	0.565431
CCTT	12875	1383	9670	8467	4540	5016	3196	4075	3506	4849	3254	7415	3955	11242	8536	4499		GATA	-	0	0	0	0	0	0	0	0	0	0	0	0	0	0	0	0		CCTT	0.563883	0.630513	0.681696	0.720326	0.443392	0.515949	0.602315	0.820613	0.43725	0.557228	0.545175	0.50708
CGAT	4472	649	3246	5373	1768	1812	1486	2118	2752	1920	1784	2192	1998	2424	2515	1953		GCAA	A	0.128754	0.17734	0.176044	0.188095	0.301476	0.220508	0.292298	0.131034	0.655836	0.335185	0.226515	0.218148	0.199102	0.12956	0.283754	0.0965517		CGAT	0.0100626	0.0123267	0.0157116	0.00688628	0.0294118	0.00662252	0.0619112	0.157224	0.00690407	0.021875	0.0274664	0.0364964
CGCT	3608	536	2386	4319	1946	2019	1401	1771	2527	899	1178	1905	1741	3185	2438	2143		GCAA	T	0.000297354	0	0	0.000306843	0	0	0	0	0	0.000925926	0	0.000458295	0	0	0	0.000862069		CGCT	0.0321508	0.145522	0.128248	0.147719	0.121274	0.0425953	0.0813704	0.304912	0.0146419	0.0489433	0.108659	0.087664
CGGT	2751	349	1858	1678	1244	931	891	1991	1130	1006	1055	1587	1413	2649	991	1693		GCAA	C	0.000297354	0	0	0	0	0.000907441	0	0	0.00066313	0.000925926	0.000757576	0	0	0	0	0		CGGT	0.00472555	0.0114613	0.00968784	0.011919	0.0176849	0.00429646	0.0695847	0.150678	0.0300885	0.0775348	0.0331754	0.0258349
CGTT	7307	862	4331	6638	2207	3063	2512	2743	4559	1536	2893	2774	2033	4454	2893	3492		GCAA	G	0.870651	0.82266	0.823956	0.811599	0.698524	0.778584	0.707702	0.868966	0.343501	0.662963	0.772727	0.781393	0.800898	0.87044	0.716246	0.902586		CGTT	0.00574791	0.0150812	0.010852	0.00858692	0.0285455	0.00391773	0.0394108	0.119577	0.00833516	0.0201823	0.0241963	0.0324441
CTAT	8394	1295	6217	9104	3601	4400	3584	4268	5514	3001	3394	6485	3541	9551	5728	4285		GCAA	N	0	0	0	0	0	0	0	0	0	0	0	0	0	0	0	0		CTAT	0.00917322	0.0216216	0.0154415	0.0114236	0.0174951	0.00659091	0.0390625	0.203843	0.0041712	0.00933022	0.0477313	0.0316114
CTCT	9240	1172	7205	7886	4085	3810	3276	4404	6329	3992	4865	5655	4211	7349	5756	4707		GCAA	-	0	0	0	0	0	0	0	0	0	0	0	0	0	0	0	0		CTCT	0.0895022	0.239761	0.298543	0.299518	0.119217	0.120997	0.117216	0.387602	0.0328646	0.0824148	0.159918	0.153139
CTGT	4501	682	3891	5754	2646	2270	1873	2196	2611	1762	2395	3336	2507	4220	2057	2213		GCCA	A	0.177889	0.272727	0.235889	0.154702	0.256803	0.325325	0.255337	0.15604	0.396831	0.268477	0.229104	0.26626	0.234973	0.158122	0.225672	0.182283		CTGT	0.00599867	0.0117302	0.0113081	0.00747306	0.00793651	0.00704846	0.0304325	0.155282	0.00497894	0.0181612	0.0434238	0.0320743
CTTT	11486	1667	8995	14255	4684	6183	4800	4451	5335	3341	4344	5756	5297	7282	4987	5513		GCCA	T	0.000415628	0	0	0	0.00085034	0	0	0	0	0	0	0.00203252	0.00136612	0	0	0.00170358		CTTT	0.0062685	0.014997	0.00944969	0.00603297	0.00960717	0.00663109	0.0170833	0.116378	0.00431115	0.00808141	0.0156538	0.0166782
GAAT	32262	2368	17886	15995	10208	11854	4640	9888	14751	16117	9534	12645	15078	12071	18528	3861		GCCA	C	0	0	0	0	0.00170068	0.001001	0	0	0	0	0.000601323	0	0	0	0	0.00170358		GAAT	0.0131114	0.035473	0.018562	0.0129415	0.0530956	0.017125	0.0467672	0.189523	0.00630466	0.0121611	0.0631424	0.0540134
GACT	4669	573	3514	9741	2562	1976	1992	1655	2553	1728	2740	2787	1820	2061	3338	1177		GCCA	G	0.821696	0.727273	0.764111	0.845298	0.740646	0.673674	0.744663	0.84396	0.603169	0.731523	0.770295	0.731707	0.763661	0.841878	0.774328	0.81431		GACT	0.0475477	0.207679	0.192089	0.15327	0.087822	0.0647773	0.0582329	0.351057	0.0109675	0.0428241	0.138686	0.116613
GAGT	2258	320	2613	3688	1068	1344	1287	1703	1840	1182	977	1787	1644	1951	1585	1367		GCCA	N	0	0	0	0	0	0	0	0	0	0	0	0	0	0	0	0		GAGT	0.0243578	0.046875	0.0378875	0.0355206	0.0430712	0.031994	0.101787	0.262478	0.0880435	0.0905245	0.116684	0.0794628
GATT	5668	977	4434	7450	2502	3878	2941	3248	4613	1586	3859	2752	2704	5874	3672	2408		GCCA	-	0	0	0	0	0	0	0	0	0	0	0	0	0	0	0	0		GATT	0.0234651	0.0399181	0.0460081	0.0357047	0.0531575	0.0185663	0.0421625	0.224446	0.0325168	0.0466583	0.0575279	0.0537791
GCAT	8936	767	5183	6315	4041	4060	2908	3048	3450	2185	3716	5387	2859	4792	3814	4977		GCGA	A	0.349123	0.270161	0.24655	0.317554	0.404932	0.385401	0.338624	0.162939	0.576	0.385417	0.449351	0.273958	0.288777	0.165488	0.388724	0.221408		GCAT	0.50761	0.615385	0.528844	0.488519	0.584014	0.467241	0.400275	0.799213	0.27942	0.328146	0.457481	0.469649
GCCT	5643	526	3127	5758	2730	2725	2182	2299	3371	3462	2300	2394	2312	2815	3198	3530		GCGA	T	0	0	0	0	0	0	0	0	0	0	0	0	0.00126103	0	0	0		GCCT	0.394471	0.48289	0.551327	0.535255	0.411722	0.377248	0.470211	0.696825	0.366657	0.39457	0.387391	0.362155
GCGT	2168	449	2078	4080	1047	1152	765	1292	2063	858	663	1564	1024	1624	2125	994		GCGA	C	0	0	0	0	0	0.00145985	0	0.00319489	0	0	0	0.00104167	0	0	0	0.00146628		GCGT	0.368542	0.498886	0.466314	0.481863	0.522445	0.420139	0.538562	0.728328	0.41493	0.604895	0.493213	0.439258
GCTT	5025	675	4829	3798	2405	1860	1873	2799	2616	1839	2085	4644	1811	4696	2648	1386		GCGA	G	0.650877	0.729839	0.75345	0.682446	0.595068	0.613139	0.661376	0.833866	0.424	0.614583	0.550649	0.725	0.709962	0.834512	0.611276	0.777126		GCTT	0.47602	0.494815	0.564092	0.56793	0.464449	0.389247	0.383876	0.721686	0.340596	0.333877	0.417266	0.391258
GGAT	8465	466	8930	4950	3433	3401	3462	1754	3131	2946	1268	1708	4670	3253	2479	2049		GCGA	N	0	0	0	0	0	0	0	0	0	0	0	0	0	0	0	0		GGAT	0.00850561	0.0257511	0.0111982	0.00969697	0.0230119	0.00999706	0.0866551	0.196123	0.0188438	0.0220638	0.044164	0.0509368
GGCT	1549	322	1328	2958	1335	812	933	799	1190	913	1119	1333	539	2907	1483	685		GCGA	-	0	0	0	0	0	0	0	0	0	0	0	0	0	0	0	0		GGCT	0.0193673	0.121118	0.125753	0.105477	0.110112	0.044335	0.0921758	0.292866	0.0168067	0.0405257	0.105451	0.0787697
GGGT	2993	311	1207	1248	1088	778	898	829	988	869	1090	1034	549	1015	1145	944		GCTA	A	0.294918	0.268844	0.265855	0.304186	0.348083	0.37393	0.362069	0.154344	0.605379	0.389957	0.409836	0.352531	0.24339	0.193044	0.344156	0.266485		GGGT	0.00601403	0.0128617	0.0107705	0.00320513	0.0147059	0.00899743	0.0612472	0.15199	0.0253036	0.0437284	0.0321101	0.0174081
GGTT	3794	578	2899	2895	1993	1361	1326	1363	2129	861	1605	2047	1369	1840	2361	962		GCTA	T	0	0	0.000419992	0.000247709	0	0.000475737	0.00123153	0	0.000231857	0	0	0	0	0.000390778	0.000590319	0.000544959		GGTT	0.00632578	0.0155709	0.012763	0.0141623	0.0200702	0.00661278	0.0490196	0.118122	0.00751527	0.0174216	0.0523364	0.024426
GTAT	6582	932	4559	7505	3554	3395	2335	2929	3387	2330	3237	3495	2758	3922	3445	3597		GCTA	C	0	0.00251256	0.000419992	0	0	0	0	0	0.000927429	0	0.00058548	0.000464468	0	0	0	0.000544959		GTAT	0.00820419	0.0225322	0.0129414	0.00919387	0.0244795	0.00677467	0.0398287	0.206897	0.00472394	0.0133047	0.0518999	0.0397711
GTCT	5831	1052	4851	6333	2590	3589	3077	3250	4336	3224	2256	3939	2798	3909	4287	3326		GCTA	G	0.705082	0.728643	0.733305	0.695566	0.651917	0.625595	0.6367	0.845656	0.393462	0.610043	0.589578	0.647004	0.75661	0.806565	0.655254	0.732425		GTCT	0.13291	0.303232	0.36611	0.32907	0.162934	0.183617	0.146571	0.492308	0.0546587	0.135856	0.226064	0.194466
GTGT	5386	501	3384	2711	1880	1525	1724	1702	2266	1441	1653	2114	1632	3029	2371	1271		GCTA	N	0	0	0	0	0	0	0	0	0	0	0	0	0	0	0	0		GTGT	0.00631266	0.011976	0.00620567	0.00774622	0.0175532	0.00655738	0.0232019	0.143361	0.00529568	0.0124913	0.0254083	0.0241249
GTTT	9171	1146	6428	8058	3317	4282	3527	2416	6181	2674	3390	3349	2620	7170	4848	2415		GCTA	-	0	0	0	0	0	0	0	0	0	0	0	0	0	0	0	0		GTTT	0.00425254	0.0069808	0.00684505	0.00744602	0.0105517	0.00373657	0.0172952	0.121275	0.00388287	0.00822737	0.0179941	0.020006
TAAT	15710	1977	11842	12357	6450	5825	4988	7010	9727	5200	5736	7782	4353	12553	6229	6465		GGAA	A	0.941084	0.895765	0.890062	0.93001	0.814778	0.926342	0.805246	0.711704	0.967489	0.881331	0.818999	0.833333	0.923077	0.867236	0.9	0.927817		TAAT	0.0541693	0.11128	0.0846141	0.0592377	0.0899225	0.0587124	0.144146	0.353352	0.0166547	0.0392308	0.163703	0.148419
TACT	12337	1509	10148	21173	13348	10021	10670	6623	7229	10760	9677	17863	10289	19136	36374	7138		GGAA	T	0	0	0	0	0	0	0	0	0.000602047	0	0.0012837	0	0	0	0	0		TACT	0.136581	0.265739	0.290008	0.187456	0.11837	0.148588	0.122118	0.475313	0.0535344	0.100093	0.185078	0.172144
TAGT	7295	1219	6432	8436	3426	3925	2725	2921	4386	2719	4083	6687	2213	3602	6335	3446		GGAA	C	0	0	0	0.000341413	0	0	0.000794913	0	0.00120409	0	0	0	0	0	0	0.00176056		TAGT	0.0714188	0.140279	0.109764	0.0737316	0.0551664	0.0792357	0.268991	0.337898	0.21979	0.290916	0.193485	0.18035
TATT	14003	1561	11387	13034	5871	6900	6065	6113	10337	5276	7099	8840	5523	10569	9150	8337		GGAA	G	0.0589155	0.104235	0.109938	0.0696483	0.185222	0.0736579	0.193959	0.288296	0.0307044	0.118669	0.179718	0.166667	0.0769231	0.132764	0.1	0.0704225		TATT	0.0810541	0.14606	0.220954	0.16104	0.0923182	0.0968116	0.182358	0.361361	0.0583341	0.134951	0.173827	0.173643
TCAT	12184	1546	11061	13841	5558	7050	4852	4638	8545	3625	7052	7856	4543	7701	9872	6672		GGAA	N	0	0	0	0	0	0	0	0	0	0	0	0	0	0	0	0		TCAT	0.795387	0.76132	0.759877	0.767358	0.603634	0.694043	0.728566	0.883786	0.489526	0.667586	0.672292	0.724287
TCCT	14173	1596	8358	10377	5036	4669	4316	3754	6652	4083	4826	7388	5162	6361	6501	4445		GGAA	-	0	0	0	0	0	0	0	0	0	0	0	0	0	0	0	0		TCCT	0.662386	0.730576	0.774946	0.744628	0.482923	0.612979	0.706441	0.830048	0.59546	0.759246	0.570452	0.556172
TCGT	5940	1012	4732	6176	3179	3504	2451	2654	5092	2146	2972	4434	2766	4438	4095	3209		GGCA	A	0.92885	0.801556	0.867069	0.918395	0.801429	0.915833	0.818763	0.555143	0.964	0.939509	0.846847	0.860465	0.916842	0.849485	0.893642	0.896386		TCGT	0.623064	0.662055	0.702663	0.658517	0.493866	0.582192	0.787026	0.842125	0.713472	0.843896	0.610363	0.615697
TCTT	16189	1681	11668	16243	5796	7564	4461	5497	9412	6415	6315	9532	5386	10253	11852	7043		GGCA	T	0	0	0	0	0	0	0	0	0	0	0	0	0	0	0	0		TCTT	0.678115	0.760857	0.793366	0.779166	0.52795	0.651639	0.645819	0.835001	0.507862	0.684334	0.601267	0.606379
TGAT	6757	1133	3663	5826	2222	2835	2675	3066	3606	2486	2399	3960	2522	4394	2388	1784		GGCA	C	0	0	0	0	0	0.000833333	0	0	0	0	0.0036036	0.00211416	0.00105263	0.000687285	0.000578035	0.00240964		TGAT	0.00991564	0.0176523	0.016926	0.0132166	0.0216022	0.0102293	0.115888	0.193085	0.0199667	0.0530973	0.0429346	0.0449495
TGCT	2158	466	1862	2595	1031	738	1090	1227	1255	889	753	1504	1032	1810	993	650		GGCA	G	0.0711501	0.198444	0.132931	0.081605	0.198571	0.0833333	0.181237	0.444857	0.036	0.0604915	0.14955	0.137421	0.0821053	0.149828	0.10578	0.101205		TGCT	0.0500463	0.148069	0.162728	0.229287	0.108632	0.0718157	0.122018	0.326813	0.0302789	0.0776153	0.15405	0.0890957
TGGT	3728	813	4270	5532	1373	2391	1466	1955	3043	2633	1930	2404	1944	2618	3060	1400		GGCA	N	0	0	0	0	0	0	0	0	0	0	0	0	0	0	0	0		TGGT	0.00777897	0.0233702	0.0114754	0.00668836	0.0101966	0.00669176	0.0757162	0.130435	0.0456786	0.0995063	0.0321244	0.0232945
TGTT	8910	863	6734	7979	3779	2981	3179	3203	4683	4100	2194	5243	2947	5277	6371	2610		GGCA	-	0	0	0	0	0	0	0	0	0	0	0	0	0	0	0	0		TGTT	0.00841751	0.0208575	0.016335	0.0107783	0.0164065	0.0110701	0.0821013	0.152357	0.0119581	0.034878	0.0382862	0.036811
TTAT	12967	1875	10028	12633	6082	6687	5148	7418	8031	5354	6340	8859	5620	9519	8006	4775		GGGA	A	0.982515	0.945205	0.948949	0.968236	0.917603	0.977376	0.880295	0.79148	0.819461	0.757296	0.922747	0.903919	0.97265	0.911765	0.94625	0.956063		TTAT	0.0113365	0.0224	0.0132629	0.00807409	0.0159487	0.0100194	0.0602176	0.224724	0.00597684	0.0112066	0.0541009	0.042217
TTCT	16348	2538	13506	13351	5797	6709	7550	7185	13222	5052	5807	11309	6468	13708	9223	6346		GGGA	T	0	0	0	0	0	0	0	0.00224215	0	0	0	0	0	0	0	0		TTCT	0.0773183	0.241923	0.208204	0.208823	0.124202	0.0977791	0.085298	0.361169	0.0217062	0.0738321	0.122094	0.135556
TTGT	9301	1240	5454	7939	2921	3340	2988	3215	4270	2697	3278	5181	3855	5627	3571	4304		GGGA	C	0	0	0	0	0	0	0	0	0	0	0	0.00252845	0.0017094	0	0.0025	0		TTGT	0.00763359	0.016129	0.00788412	0.00617206	0.0106128	0.00808383	0.0461847	0.17916	0.0135831	0.0285502	0.0530811	0.0351284
TTTT	18765	1949	12191	16246	7760	7053	6482	7566	10362	5995	6140	11974	6729	11802	11260	8049		GGGA	G	0.0174849	0.0547945	0.0510511	0.031764	0.082397	0.0226244	0.119705	0.206278	0.180539	0.242704	0.0772532	0.0935525	0.025641	0.0882353	0.05125	0.0439367		TTTT	0.0068745	0.0164187	0.0097613	0.00720177	0.00953608	0.00708918	0.0269978	0.128998	0.0044393	0.00617181	0.0242671	0.0215467
																		GGGA	N	0	0	0	0	0	0	0	0	0	0	0	0	0	0	0	0
																		GGGA	-	0	0	0	0	0	0	0	0	0	0	0	0	0	0	0	0
																		GGTA	A	0.973474	0.922921	0.947323	0.980171	0.911392	0.975161	0.853956	0.752771	0.978829	0.949818	0.856764	0.883721	0.973446	0.959498	0.973262	0.973228
																		GGTA	T	0	0	0	0	0	0	0	0	0	0	0	0.0013289	0	0	0	0
																		GGTA	C	0.000363372	0	0	0	0	0	0.000531067	0	0.000622665	0.000727273	0.00066313	0.0013289	0	0	0.00178253	0
																		GGTA	G	0.0261628	0.0770791	0.0526767	0.0198288	0.0886076	0.024839	0.145512	0.247229	0.0205479	0.0494545	0.142573	0.113621	0.0265537	0.040502	0.0249554	0.0267717
																		GGTA	N	0	0	0	0	0	0	0	0	0	0	0	0	0	0	0	0
																		GGTA	-	0	0	0	0	0	0	0	0	0	0	0	0	0	0	0	0
																		GTAA	A	0.975622	0.964876	0.976713	0.986077	0.866909	0.973808	0.936047	0.732309	0.992857	0.979116	0.873203	0.88285	0.990659	0.975407	0.981601	0.98476
																		GTAA	T	0	0	0.000223914	0.000176243	0	0	0	0	0	0	0	0	0	0	0	0
																		GTAA	C	0.00049249	0	0.000223914	0.000176243	0.000604961	0.000523834	0.000830565	0	0.000649351	0	0	0.00120773	0	0	0.00198906	0.000781555
																		GTAA	G	0.0238857	0.035124	0.0228392	0.0135707	0.132486	0.0256679	0.0631229	0.267691	0.00649351	0.0208835	0.126797	0.115942	0.00934066	0.0245934	0.0164097	0.0144588
																		GTAA	N	0	0	0	0	0	0	0	0	0	0	0	0	0	0	0	0
																		GTAA	-	0	0	0	0	0	0	0	0	0	0	0	0	0	0	0	0
																		GTCA	A	0.856128	0.571072	0.716142	0.749443	0.798332	0.784304	0.834399	0.451143	0.959346	0.896529	0.750482	0.830021	0.856439	0.731092	0.82693	0.787171
																		GTCA	T	0	0	0.000259943	0	0	0	0	0	0	0	0	0	0	0	0	0.000424809
																		GTCA	C	0.000384172	0	0	0.000371195	0.00147203	0.000987167	0	0	0.000991572	0.00200267	0.000963391	0.00106458	0	0	0.00114112	0.00254885
																		GTCA	G	0.143488	0.428928	0.283598	0.250186	0.200196	0.214709	0.165601	0.548857	0.0396629	0.101469	0.248555	0.168914	0.143561	0.268908	0.171928	0.209856
																		GTCA	N	0	0	0	0	0	0	0	0	0	0	0	0	0	0	0	0
																		GTCA	-	0	0	0	0	0	0	0	0	0	0	0	0	0	0	0	0
																		GTGA	A	0.992998	0.980738	0.993416	0.99338	0.947395	0.993764	0.942941	0.777686	0.993976	0.982391	0.932024	0.953853	0.992658	0.985589	0.993491	0.993878
																		GTGA	T	0	0	0	0	0	0	0	0	0	0	0	0	0	0	0	0
																		GTGA	C	0.000212179	0	0.0003465	0.000441306	0	0.000566893	0	0	0.000317058	0	0.000755287	0.000870701	0	0	0.00081367	0.00102041
																		GTGA	G	0.00678973	0.0192616	0.00623701	0.00617829	0.0526047	0.00566893	0.0570593	0.222314	0.00570704	0.0176089	0.0672205	0.0452764	0.00734214	0.014411	0.00569569	0.00510204
																		GTGA	N	0	0	0	0	0	0	0	0	0	0	0	0	0	0	0	0
																		GTGA	-	0	0	0	0	0	0	0	0	0	0	0	0	0	0	0	0
																		GTTA	A	0.989163	0.971474	0.987555	0.992304	0.93775	0.988041	0.966956	0.780936	0.996721	0.992366	0.907183	0.943575	0.991224	0.985897	0.992233	0.992742
																		GTTA	T	0.000124564	0	0	0	0.000469814	0	0	0.000874508	0	0.000636132	0	0	0	0	0	0.000268817
																		GTTA	C	0.000124564	0	0	0	0.00187926	0.00164948	0	0.000437254	0.000655738	0.000636132	0.000466418	0.00111732	0.000461894	0.000216967	0.000751691	0.00107527
																		GTTA	G	0.0105879	0.0285261	0.0124453	0.0076959	0.0599013	0.0103093	0.0330444	0.217753	0.00262295	0.00636132	0.0923507	0.0553073	0.00831409	0.0138859	0.00701579	0.00591398
																		GTTA	N	0	0	0	0	0	0	0	0	0	0	0	0	0	0	0	0
																		GTTA	-	0	0	0	0	0	0	0	0	0	0	0	0	0	0	0	0
																		TAAA	A	0.821201	0.745174	0.735447	0.779403	0.755933	0.805446	0.816362	0.574236	0.977524	0.950922	0.663848	0.695967	0.785057	0.72202	0.760729	0.784525
																		TAAA	T	0.00021925	0	0	0.000157233	0	0.000328084	0	0	0	0	0.000228519	0.000493827	0	0	0.0001703	0
																		TAAA	C	0.000109625	0	0	0.000314465	0.000269687	0.000984252	0	0.000302389	0.000345781	0.000696136	0.000228519	0.000493827	0.000278784	0.000139899	0.000851499	0.000979432
																		TAAA	G	0.17847	0.254826	0.264553	0.220126	0.243797	0.193241	0.183638	0.425461	0.02213	0.0483815	0.335695	0.303045	0.214664	0.27784	0.238249	0.214496
																		TAAA	N	0	0	0	0	0	0	0	0	0	0	0	0	0	0	0	0
																		TAAA	-	0	0	0	0	0	0	0	0	0	0	0	0	0	0	0	0
																		TACA	A	0.788384	0.68377	0.624684	0.670833	0.733126	0.7894	0.803999	0.432364	0.950288	0.884383	0.680889	0.715999	0.692004	0.599382	0.692503	0.696366
																		TACA	T	0	0	0.000157828	0.000181159	0	0.00023245	0	0	0	0	0	0.000562008	0.000329056	0.000281136	0.000461361	0.000153351
																		TACA	C	0.000130225	0.00104712	0.000157828	0.000362319	0.000775795	0	0.000327761	0.000279486	0.00130822	0.00134048	0.00105783	0.00131135	0	0.000281136	0.000692042	0.000306701
																		TACA	G	0.211486	0.315183	0.375	0.328623	0.266098	0.210367	0.195674	0.567356	0.048404	0.114276	0.318054	0.282128	0.307667	0.400056	0.306344	0.303174
																		TACA	N	0	0	0	0	0	0	0	0	0	0	0	0	0	0	0	0
																		TACA	-	0	0	0	0	0	0	0	0	0	0	0	0	0	0	0	0
																		TAGA	A	0.875122	0.814925	0.747238	0.782119	0.861827	0.868261	0.665323	0.624632	0.683548	0.572351	0.775629	0.812013	0.760846	0.695052	0.789543	0.773695
																		TAGA	T	0	0	0.000220946	0	0	0	0	0	0.000331016	0	0	0	0	0.00029985	0.000264061	0.000417537
																		TAGA	C	0.000243902	0	0	0	0.00140515	0.0015186	0	0.000589275	0.000993049	0.000645995	0.000306937	0.000317813	0	0.00029985	0.000264061	0.00125261
																		TAGA	G	0.124634	0.185075	0.252541	0.217881	0.136768	0.13022	0.334677	0.374779	0.315127	0.427003	0.224064	0.187669	0.239154	0.304348	0.209929	0.224635
																		TAGA	N	0	0	0	0	0	0	0	0	0	0	0	0	0	0	0	0
																		TAGA	-	0	0	0	0	0	0	0	0	0	0	0	0	0	0	0	0
																		TATA	A	0.879679	0.809854	0.678993	0.732488	0.82664	0.876657	0.81348	0.524291	0.956989	0.897059	0.759149	0.780467	0.726755	0.678406	0.731927	0.694935
																		TATA	T	0.000140726	0	0	0.000147471	0	0.000213767	0	0	0	0.00035014	0	0.000518583	0	0	0	0
																		TATA	C	0.000140726	0	0.000472069	0.000147471	0.000282805	0.000427533	0	0	0.0015361	0.00035014	0.000625586	0.00121003	0	0.000298463	0.00122268	0.000477783
																		TATA	G	0.120039	0.190146	0.320535	0.267217	0.173077	0.122702	0.18652	0.475709	0.0414747	0.102241	0.240225	0.217805	0.273245	0.321295	0.26685	0.304587
																		TATA	N	0	0	0	0	0	0	0	0	0	0	0	0	0	0	0	0
																		TATA	-	0	0	0	0	0	0	0	0	0	0	0	0	0	0	0	0
																		TCAA	A	0.124809	0.194878	0.118768	0.140909	0.222617	0.180526	0.226036	0.121798	0.508363	0.365072	0.27423	0.227549	0.144111	0.0911278	0.14429	0.101437
																		TCAA	T	0	0	0.000209468	0	0	0.000309119	0.000394477	0	0.000412967	0	0	0	0.000337496	0	0.000192901	0
																		TCAA	C	0	0	0.000209468	0.000174825	0.000711238	0.000927357	0.000394477	0	0.00165187	0.00049334	0	0	0	0	0.000192901	0.000586338
																		TCAA	G	0.875191	0.805122	0.880813	0.858916	0.776671	0.818238	0.773176	0.878202	0.489573	0.634435	0.72577	0.772451	0.855552	0.908872	0.855324	0.897977
																		TCAA	N	0	0	0	0	0	0	0	0	0	0	0	0	0	0	0	0
																		TCAA	-	0	0	0	0	0	0	0	0	0	0	0	0	0	0	0	0
																		TCCA	A	0.15651	0.135556	0.15095	0.102679	0.283877	0.200543	0.228653	0.123411	0.37759	0.208811	0.199333	0.181777	0.169104	0.0847578	0.176881	0.260771
																		TCCA	T	0	0	0	0	0	0.000271739	0.00035727	0	0	0	0	0	0	0.000237417	0.000340483	0.000225581
																		TCCA	C	0.000136333	0	0	0	0	0.000271739	0	0	0.000460476	0.000358166	0.000370508	0.000913451	0	0.000237417	0.000680967	0.000451162
																		TCCA	G	0.843354	0.864444	0.84905	0.897321	0.716123	0.798913	0.77099	0.876589	0.621949	0.790831	0.800296	0.81731	0.830896	0.914767	0.822097	0.738552
																		TCCA	N	0	0	0	0	0	0	0	0	0	0	0	0	0	0	0	0
																		TCCA	-	0	0	0	0	0	0	0	0	0	0	0	0	0	0	0	0
																		TCGA	A	0.185355	0.214706	0.230116	0.169654	0.316327	0.245033	0.214969	0.172374	0.261544	0.154924	0.261729	0.246353	0.238562	0.117264	0.213604	0.131358
																		TCGA	T	0.000218579	0	0	0.00020842	0	0.000509424	0	0	0	0.000389257	0.000387747	0	0	0.000361925	0	0
																		TCGA	C	0	0	0.000236016	0.00041684	0	0	0	0	0.000329815	0.000778513	0.00116324	0.000833681	0.000408497	0.000723851	0.000397772	0
																		TCGA	G	0.814426	0.785294	0.769648	0.829721	0.683673	0.754457	0.785031	0.827626	0.738127	0.843908	0.73672	0.752814	0.761029	0.88165	0.785998	0.868642
																		TCGA	N	0	0	0	0	0	0	0	0	0	0	0	0	0	0	0	0
																		TCGA	-	0	0	0	0	0	0	0	0	0	0	0	0	0	0	0	0
																		TCTA	A	0.186395	0.22145	0.176641	0.159356	0.339848	0.25775	0.31757	0.145789	0.56753	0.351386	0.288302	0.256434	0.191731	0.12466	0.209323	0.24662
																		TCTA	T	0	0	0.000305344	0	0	0.0005	0.000328407	0	0.000419874	0	0	0.000186498	0	0	0.000442543	0
																		TCTA	C	0	0	0	0	0.000542888	0.00075	0	0.000306279	0.000979706	0.000318573	0.000244738	0.000372995	0.000554939	0.000143123	0.000590058	0.000365364
																		TCTA	G	0.813605	0.77855	0.823053	0.840644	0.659609	0.741	0.682102	0.853905	0.431071	0.648296	0.711454	0.743006	0.807714	0.875197	0.789644	0.753014
																		TCTA	N	0	0	0	0	0	0	0	0	0	0	0	0	0	0	0	0
																		TCTA	-	0	0	0	0	0	0	0	0	0	0	0	0	0	0	0	0
																		TGAA	A	0.953415	0.878229	0.937384	0.958425	0.890401	0.964177	0.843402	0.792367	0.951385	0.878818	0.847406	0.892319	0.959459	0.902074	0.943316	0.952012
																		TGAA	T	0.000197394	0	0	0	0	0	0	0.000454339	0.000615385	0	0.000378644	0	0	0	0.000472367	0
																		TGAA	C	0.000592183	0	0	0	0.000716332	0	0.00058651	0	0.000615385	0.002003	0.000757289	0.00107681	0.000643501	0	0.000944733	0.000386997
																		TGAA	G	0.0457955	0.121771	0.0626165	0.0415755	0.108883	0.0358227	0.156012	0.207179	0.0473846	0.119179	0.151458	0.106604	0.039897	0.0979259	0.0552669	0.0476006
																		TGAA	N	0	0	0	0	0	0	0	0	0	0	0	0	0	0	0	0
																		TGAA	-	0	0	0	0	0	0	0	0	0	0	0	0	0	0	0	0
																		TGCA	A	0.896586	0.762419	0.832379	0.898121	0.795299	0.864261	0.824784	0.641245	0.945166	0.863741	0.78696	0.839529	0.876381	0.798777	0.878049	0.882062
																		TGCA	T	0	0	0	0	0.000979432	0	0	0	0	0	0.00075815	0	0.000690608	0	0	0
																		TGCA	C	0.000328299	0.00215983	0.000408831	0	0.000979432	0	0	0	0.000721501	0	0	0.00183246	0	0	0	0
																		TGCA	G	0.103086	0.235421	0.167212	0.101879	0.202742	0.135739	0.175216	0.358755	0.0541126	0.136259	0.212282	0.158639	0.122928	0.201223	0.121951	0.117938
																		TGCA	N	0	0	0	0	0	0	0	0	0	0	0	0	0	0	0	0
																		TGCA	-	0	0	0	0	0	0	0	0	0	0	0	0	0	0	0	0
																		TGGA	A	0.979902	0.965969	0.966019	0.970976	0.96463	0.980416	0.890954	0.826871	0.827586	0.707317	0.907503	0.9384	0.977819	0.935452	0.959206	0.96779
																		TGGA	T	0.000446628	0	0	0	0	0	0	0	0	0.00087108	0	0	0	0	0	0
																		TGGA	C	0	0	0	0	0.00107181	0.00122399	0	0	0.00114943	0.00087108	0.00102775	0	0	0	0.000551268	0.00299625
																		TGGA	G	0.0196516	0.0340314	0.0339806	0.0290237	0.034298	0.0183599	0.109046	0.173129	0.171264	0.290941	0.0914697	0.0616	0.0221811	0.0645482	0.0402426	0.0292135
																		TGGA	N	0	0	0	0	0	0	0	0	0	0	0	0	0	0	0	0
																		TGGA	-	0	0	0	0	0	0	0	0	0	0	0	0	0	0	0	0
																		TGTA	A	0.97607	0.943525	0.960684	0.966505	0.944467	0.975772	0.886299	0.781155	0.954253	0.887668	0.85917	0.886011	0.980132	0.9431	0.970438	0.96375
																		TGTA	T	0	0	0	0.000242718	0	0	0	0	0.000338868	0	0.000262743	0.000203915	0.000301023	0	0	0.000348554
																		TGTA	C	0.000534759	0	0.000203707	0.000242718	0.00081666	0.000702247	0.000408998	0	0.00118604	0.0014652	0.000262743	0.00101958	0.000301023	0.000265887	0.00161247	0.00174277
																		TGTA	G	0.0233957	0.0564752	0.0391118	0.0330097	0.0547162	0.0235253	0.113292	0.218845	0.0442223	0.110867	0.140305	0.112765	0.0192655	0.0566339	0.0279495	0.0341582
																		TGTA	N	0	0	0	0	0	0	0	0	0	0	0	0	0	0	0	0
																		TGTA	-	0	0	0	0	0	0	0	0	0	0	0	0	0	0	0	0
																		TTAA	A	0.97653	0.953678	0.974482	0.98354	0.940762	0.973239	0.936373	0.76105	0.992654	0.991889	0.860135	0.902732	0.988509	0.969569	0.981464	0.983913
																		TTAA	T	0.000230097	0	0	0.000145666	0.00064041	0.000201207	0	0	0	0	0	0	0.000273598	0.000127861	0.000319591	0
																		TTAA	C	0	0	0.000481464	0.000291333	0.00128082	0.000603622	0	0.000224366	0.000734619	0.00130822	0.00157658	0.00103111	0	0.000511444	0.00175775	0.0013132
																		TTAA	G	0.0232398	0.0463215	0.0250361	0.0160233	0.0573167	0.0259557	0.0636267	0.238726	0.00661157	0.00680272	0.138288	0.0962365	0.0112175	0.0297916	0.0164589	0.0147735
																		TTAA	N	0	0	0	0	0	0	0	0	0	0	0	0	0	0	0	0
																		TTAA	-	0	0	0	0	0	0	0	0	0	0	0	0	0	0	0	0
																		TTCA	A	0.923924	0.816585	0.867974	0.888889	0.870083	0.911691	0.898153	0.597722	0.980383	0.960145	0.843907	0.872773	0.920175	0.860126	0.902439	0.906799
																		TTCA	T	0	0	0.00024817	0.000111111	0	0.000193237	0.000263852	0	0	0	0	0.000156299	0	0	0	0.000247219
																		TTCA	C	0.000463876	0	0.000496339	0.000222222	0.0011919	0.000966184	0	0.000529661	0.000912409	0.00144928	0.000805639	0.000312598	0.000311818	0	0.0016351	0.00123609
																		TTCA	G	0.0756117	0.183415	0.131282	0.110778	0.128725	0.0871498	0.101583	0.401748	0.0187044	0.0384058	0.155287	0.126758	0.0795136	0.139874	0.0959259	0.0917182
																		TTCA	N	0	0	0	0	0	0	0	0	0	0	0	0	0	0	0	0
																		TTCA	-	0	0	0	0	0	0	0	0	0	0	0	0	0	0	0	0
																		TTGA	A	0.992106	0.981481	0.984704	0.990535	0.971902	0.985596	0.934864	0.79065	0.978207	0.937824	0.939734	0.966019	0.991911	0.977153	0.986296	0.989068
																		TTGA	T	0	0	0.0002886	0.000220119	0.000501756	0	0	0	0.000205592	0	0.000415628	0	0.000385208	0.000702988	0.000428266	0
																		TTGA	C	0.000394711	0	0.0002886	0.000220119	0.00200702	0.00221607	0.000468604	0	0.000411184	0.00141309	0.000831255	0.000746826	0	0	0.000856531	0.00172612
																		TTGA	G	0.00749951	0.0185185	0.0147186	0.00902487	0.0255896	0.0121884	0.0646673	0.20935	0.021176	0.0607631	0.0590191	0.0332338	0.00770416	0.0221441	0.0124197	0.00920598
																		TTGA	N	0	0	0	0	0	0	0	0	0	0	0	0	0	0	0	0
																		TTGA	-	0	0	0	0	0	0	0	0	0	0	0	0	0	0	0	0
																		TTTA	A	0.989504	0.974684	0.98451	0.989664	0.974268	0.990658	0.96618	0.8	0.994028	0.991885	0.950243	0.956769	0.990574	0.980234	0.984664	0.985377
																		TTTA	T	7.49738e-05	0	0.000139548	9.31185e-05	0.000665484	0	0	0	0	0.000231857	0	0.000177904	0	0	0.000589855	0.000256542
																		TTTA	C	0.000149948	0	0.000279096	0.000279356	0.00133097	0.000830392	0.000270563	0	0.000765697	0.000927429	0.000728155	0.00142323	0.000614754	0	0.00117971	0.00102617
																		TTTA	G	0.0102714	0.0253165	0.0150712	0.00996368	0.0237356	0.00851152	0.0335498	0.2	0.00520674	0.00695572	0.0490291	0.0416296	0.00881148	0.0197658	0.0135667	0.0133402
																		TTTA	N	0	0	0	0	0	0	0	0	0	0	0	0	0	0	0	0
																		TTTA	-	0	0	0	0	0	0	0	0	0	0	0	0	0	0	0	0
																		AAAC	A	0.95842	0.906841	0.926346	0.939893	0.882716	0.954545	0.834133	0.634718	0.956822	0.898973	0.822906	0.868141	0.95614	0.908263	0.936037	0.946252
																		AAAC	T	0	0	0	0.000313873	0.000411523	0	0.00039968	0	0	0	0	0	0	0.000239521	0	0
																		AAAC	C	0.000160539	0.0014556	0	0	0.000411523	0.00153218	0.00039968	0.000335121	0.0005997	0.00114155	0.000662032	0.000799148	0.000398724	0	0.0013905	0.000471476
																		AAAC	G	0.0414192	0.0917031	0.0736538	0.0597928	0.116461	0.0439224	0.165068	0.364946	0.0425787	0.0998858	0.176432	0.13106	0.0434609	0.091497	0.0625724	0.0532768
																		AAAC	N	0	0	0	0	0	0	0	0	0	0	0	0	0	0	0	0
																		AAAC	-	0	0	0	0	0	0	0	0	0	0	0	0	0	0	0	0
																		AACC	A	0.903648	0.828704	0.797743	0.843452	0.891685	0.925249	0.816799	0.65959	0.952278	0.87907	0.810991	0.860439	0.888889	0.819881	0.847024	0.855551
																		AACC	T	0.00018423	0	0	0	0	0	0	0	0	0.000465116	0	0.000187582	0	0	0.000332557	0
																		AACC	C	0.00018423	0.00154321	0.000434028	0	0.000449438	0.000830565	0	0.000366032	0.0010846	0.000465116	0.00154083	0.000750328	0.00037037	0.000270856	0.000665115	0.001114
																		AACC	G	0.0959838	0.169753	0.201823	0.156548	0.107865	0.0739203	0.183201	0.340044	0.0466377	0.12	0.187468	0.138623	0.110741	0.179848	0.151979	0.143335
																		AACC	N	0	0	0	0	0	0	0	0	0	0	0	0	0	0	0	0
																		AACC	-	0	0	0	0	0	0	0	0	0	0	0	0	0	0	0	0
																		AAGC	A	0.947588	0.882353	0.916434	0.953722	0.925335	0.928975	0.783476	0.677372	0.832073	0.808532	0.812654	0.826128	0.949941	0.918658	0.921875	0.94723
																		AAGC	T	0	0	0	0	0	0	0	0	0	0	0	0	0	0	0.000625	0
																		AAGC	C	0.000321543	0.0020284	0.00034965	0.000402414	0.00127632	0.000807103	0.000712251	0.000494071	0.000795862	0.00297619	0.000351494	0.00190024	0.000394166	0.000419287	0.000625	0
																		AAGC	G	0.05209	0.115619	0.0832168	0.0458753	0.0733886	0.0702179	0.215812	0.322134	0.167131	0.188492	0.186995	0.171971	0.049665	0.0809224	0.076875	0.0527704
																		AAGC	N	0	0	0	0	0	0	0	0	0	0	0	0	0	0	0	0
																		AAGC	-	0	0	0	0	0	0	0	0	0	0	0	0	0	0	0	0
																		AATC	A	0.973311	0.900763	0.926775	0.948552	0.937326	0.966428	0.890192	0.730176	0.95149	0.890849	0.88759	0.897411	0.963653	0.898995	0.940422	0.939652
																		AATC	T	0.000171086	0	0.000249066	0	0	0.000377216	0.000469263	0.000367107	0	0	0	0	0	0.000179404	0	0.000405022
																		AATC	C	0.000171086	0.00218103	0.000249066	0.000316606	0.000928505	0.000754432	0.000469263	0.000734214	0.000951173	0.0016538	0.00029976	0.000970874	0	0	0.00213871	0.000810045
																		AATC	G	0.0263473	0.0970556	0.0727273	0.0511319	0.0617456	0.0324406	0.108869	0.268722	0.0475587	0.107497	0.11211	0.101618	0.0363467	0.100825	0.0574397	0.0591333
																		AATC	N	0	0	0	0	0	0	0	0	0	0	0	0	0	0	0	0
																		AATC	-	0	0	0	0	0	0	0	0	0	0	0	0	0	0	0	0
																		ACAC	A	0.292697	0.233211	0.290372	0.253249	0.388827	0.358269	0.277888	0.130806	0.67628	0.499437	0.332736	0.317682	0.318162	0.24816	0.275724	0.237662
																		ACAC	T	0	0	0	0	0.00027933	0	0	0.00034153	0	0.000563063	0	0	0	0	0	0
																		ACAC	C	0.000285837	0	0	0.000196928	0.00027933	0.000335458	0.000396983	0	0.000739508	0.000281532	0.000895255	0.000268312	0.000429369	0.000150218	0.000445434	0.000293772
																		ACAC	G	0.707017	0.766789	0.709628	0.746554	0.610615	0.641396	0.721715	0.868852	0.32298	0.499718	0.666368	0.68205	0.681408	0.75169	0.723831	0.762045
																		ACAC	N	0	0	0	0	0	0	0	0	0	0	0	0	0	0	0	0
																		ACAC	-	0	0	0	0	0	0	0	0	0	0	0	0	0	0	0	0
																		ACCC	A	0.299681	0.228604	0.1957	0.230276	0.465283	0.377277	0.257292	0.15237	0.475259	0.416587	0.334886	0.326168	0.286717	0.151523	0.334249	0.224421
																		ACCC	T	0	0	0.000272183	0	0	0.000479386	0	0.000564334	0	0	0	0	0	0	0	0
																		ACCC	C	0.000212993	0	0	0	0.00119713	0.000479386	0	0	0.000287687	0	0.000517598	0	0	0	0.000392311	0.000842105
																		ACCC	G	0.700106	0.771396	0.804028	0.769724	0.53352	0.621764	0.742708	0.847065	0.524453	0.583413	0.664596	0.673832	0.713283	0.848477	0.665359	0.774737
																		ACCC	N	0	0	0	0	0	0	0	0	0	0	0	0	0	0	0	0
																		ACCC	-	0	0	0	0	0	0	0	0	0	0	0	0	0	0	0	0
																		ACGC	A	0.395557	0.29235	0.263977	0.371724	0.474058	0.369132	0.252218	0.147177	0.376999	0.234669	0.42113	0.309775	0.384615	0.226997	0.353044	0.268505
																		ACGC	T	0	0	0	0	0	0	0	0.000672043	0	0	0.000733676	0.000660502	0	0.000505561	0	0.000725689
																		ACGC	C	0	0	0	0	0.00054615	0.00128617	0	0	0	0	0	0	0	0	0.00087604	0.00145138
																		ACGC	G	0.604443	0.70765	0.736023	0.628276	0.525396	0.629582	0.747782	0.852151	0.623001	0.765331	0.578136	0.689564	0.615385	0.772497	0.64608	0.729318
																		ACGC	N	0	0	0	0	0	0	0	0	0	0	0	0	0	0	0	0
																		ACGC	-	0	0	0	0	0	0	0	0	0	0	0	0	0	0	0	0
																		ACTC	A	0.383273	0.286432	0.302146	0.283749	0.568355	0.407909	0.313024	0.160945	0.592761	0.419894	0.443424	0.454496	0.363061	0.272596	0.33541	0.327154
																		ACTC	T	0.000288392	0	0	0.000161865	0	0	0	0	0.000341452	0.000407664	0	0	0.000948767	0	0	0
																		ACTC	C	0	0.00100503	0	0	0.000662032	0.000530786	0	0	0.000682905	0.000407664	0	0.000543331	0	0	0.000566251	0
																		ACTC	G	0.616438	0.712563	0.697854	0.716089	0.430983	0.591561	0.686976	0.839055	0.406214	0.579291	0.556576	0.544961	0.63599	0.727404	0.664024	0.672846
																		ACTC	N	0	0	0	0	0	0	0	0	0	0	0	0	0	0	0	0
																		ACTC	-	0	0	0	0	0	0	0	0	0	0	0	0	0	0	0	0
																		AGAC	A	0.983826	0.946619	0.982478	0.982496	0.959627	0.986195	0.906469	0.804902	0.975661	0.960438	0.911019	0.925703	0.987421	0.983822	0.979034	0.986924
																		AGAC	T	0	0	0	0.000286944	0	0	0	0	0	0	0	0	0	0	0	0
																		AGAC	C	0.000351617	0	0.000407498	0.000573888	0.00232919	0	0	0.00196078	0.0026455	0.000841751	0.000517331	0	0.000898473	0.000752445	0.0025413	0.000622665
																		AGAC	G	0.0158228	0.0533808	0.0171149	0.0166428	0.0380435	0.013805	0.0935315	0.193137	0.0216931	0.0387205	0.0884635	0.0742972	0.0116801	0.0154251	0.0184244	0.0124533
																		AGAC	N	0	0	0	0	0	0	0	0	0	0	0	0	0	0	0	0
																		AGAC	-	0	0	0	0	0	0	0	0	0	0	0	0	0	0	0	0
																		AGCC	A	0.962901	0.867788	0.898201	0.89745	0.877971	0.92853	0.872749	0.719365	0.979341	0.93662	0.894404	0.906388	0.933659	0.866167	0.951302	0.901624
																		AGCC	T	0.000421585	0	0	0	0	0	0	0	0	0	0	0	0.00097561	0	0.000566251	0
																		AGCC	C	0.000210793	0	0	0.000822594	0.000914077	0.00116212	0	0	0.00111669	0.00100604	0	0.000632511	0	0	0.0011325	0.00063674
																		AGCC	G	0.0364671	0.132212	0.101799	0.101727	0.121115	0.070308	0.127251	0.280635	0.0195422	0.0623742	0.105596	0.0929791	0.0653659	0.133833	0.0469989	0.0977396
																		AGCC	N	0	0	0	0	0	0	0	0	0	0	0	0	0	0	0	0
																		AGCC	-	0	0	0	0	0	0	0	0	0	0	0	0	0	0	0	0
																		AGGC	A	0.993197	0.975	0.987897	0.991623	0.99096	0.991776	0.925147	0.825234	0.961818	0.951654	0.935702	0.965468	0.992915	0.990734	0.989924	0.986765
																		AGGC	T	0	0	0	0	0	0	0	0	0	0	0	0	0	0.000356379	0	0
																		AGGC	C	0	0	0.00075643	0	0	0.00109649	0	0	0.00181818	0.00127226	0	0.00143885	0	0	0	0.00147059
																		AGGC	G	0.00680272	0.025	0.0113464	0.00837696	0.00903955	0.00712719	0.0748528	0.174766	0.0363636	0.0470738	0.0642978	0.0330935	0.00708502	0.00890948	0.0100756	0.0117647
																		AGGC	N	0	0	0	0	0	0	0	0	0	0	0	0	0	0	0	0
																		AGGC	-	0	0	0	0	0	0	0	0	0	0	0	0	0	0	0	0
																		AGTC	A	0.987907	0.959924	0.981214	0.985671	0.972003	0.980064	0.92688	0.793353	0.987115	0.977414	0.930348	0.951113	0.992995	0.976288	0.988012	0.982955
																		AGTC	T	0	0	0.000361272	0.000333222	0	0	0	0	0.000560224	0	0	0.000484027	0	0	0	0
																		AGTC	C	0.000465116	0	0	0.000333222	0	0.000643087	0	0	0	0.000778816	0	0.000484027	0.000583771	0	0	0.000710227
																		AGTC	G	0.0116279	0.0400763	0.0184249	0.0136621	0.0279971	0.0192926	0.0731198	0.206647	0.0123249	0.0218069	0.0696517	0.0479187	0.00642148	0.0237118	0.011988	0.0163352
																		AGTC	N	0	0	0	0	0	0	0	0	0	0	0	0	0	0	0	0
																		AGTC	-	0	0	0	0	0	0	0	0	0	0	0	0	0	0	0	0
																		ATAC	A	0.988634	0.970243	0.981672	0.990771	0.970799	0.989458	0.900681	0.747941	0.987705	0.977897	0.940844	0.953433	0.99435	0.982896	0.986503	0.988277
																		ATAC	T	0	0	0	0	0	0	0	0	0	0	0.00037679	0.000339905	0	0	0	0
																		ATAC	C	0	0	0.000286369	0	0.000478698	0.000878477	0	0.000823723	0.0019516	0	0.00037679	0.00067981	0.000313873	0.000240906	0.00119976	0.00106572
																		ATAC	G	0.0113658	0.0297572	0.0180412	0.00922888	0.0287219	0.00966325	0.0993192	0.251236	0.0103435	0.0221027	0.0584024	0.0455472	0.00533584	0.0168634	0.0122975	0.0106572
																		ATAC	N	0	0	0	0	0	0	0	0	0	0	0	0	0	0	0	0
																		ATAC	-	0	0	0	0	0	0	0	0	0	0	0	0	0	0	0	0
																		ATCC	A	0.876635	0.747088	0.7341	0.777164	0.898922	0.856444	0.757898	0.580489	0.920303	0.853436	0.818091	0.861674	0.828837	0.736371	0.844612	0.778256
																		ATCC	T	0.000128238	0	0	0.000120062	0	0.000233046	0.000322373	0.000268745	0	0.000365497	0	0	0	0	0	0.000187126
																		ATCC	C	0.000256476	0	0	0.000120062	0.000582581	0.000932184	0	0	0.00145433	0	0.000501128	0.000785053	0.000310078	0	0.00156642	0.000374251
																		ATCC	G	0.12298	0.252912	0.2659	0.222596	0.100495	0.142391	0.241779	0.419242	0.0782432	0.146199	0.181408	0.137541	0.170853	0.263629	0.153822	0.221183
																		ATCC	N	0	0	0	0	0	0	0	0	0	0	0	0	0	0	0	0
																		ATCC	-	0	0	0	0	0	0	0	0	0	0	0	0	0	0	0	0
																		ATGC	A	0.991978	0.973171	0.992925	0.991291	0.988904	0.992243	0.915392	0.823014	0.984532	0.967842	0.962933	0.960455	0.995172	0.986088	0.991908	0.992439
																		ATGC	T	0	0	0.000393082	0	0	0	0	0	0	0	0	0	0	0	0.000425894	0
																		ATGC	C	0.000211104	0	0	0	0.000462321	0.00193924	0	0	0.000359712	0.000518672	0	0.000454545	0.0006035	0.000556483	0.00170358	0.00189036
																		ATGC	G	0.00781085	0.0268293	0.00668239	0.00870942	0.0106334	0.00581771	0.0846085	0.176986	0.0151079	0.031639	0.0370669	0.0390909	0.0042245	0.0133556	0.00596252	0.00567108
																		ATGC	N	0	0	0	0	0	0	0	0	0	0	0	0	0	0	0	0
																		ATGC	-	0	0	0	0	0	0	0	0	0	0	0	0	0	0	0	0
																		ATTC	A	0.994506	0.986723	0.99095	0.994423	0.985689	0.99208	0.948835	0.852283	0.993204	0.987215	0.964011	0.974461	0.989899	0.992146	0.991205	0.993711
																		ATTC	T	0.00010174	0	0.000317561	9.61631e-05	0	0.000452591	0.000568505	0	0	0.000345543	0	0	0.00585859	0.000160282	0	0
																		ATTC	C	0	0.000698812	0.000476342	9.61631e-05	0.000584112	0.000452591	0.000284252	0.000658472	0.00066302	0.00172771	0.00104015	0.00138985	0.00020202	0.000160282	0.000814332	0.000673854
																		ATTC	G	0.00539221	0.0125786	0.00825659	0.00538513	0.0137266	0.00701516	0.0503127	0.147059	0.00613294	0.0107118	0.034949	0.0241487	0.0040404	0.00753326	0.00798046	0.00561545
																		ATTC	N	0	0	0	0	0	0	0	0	0	0	0	0	0	0	0	0
																		ATTC	-	0	0	0	0	0	0	0	0	0	0	0	0	0	0	0	0
																		CAAC	A	0.931201	0.862745	0.868561	0.900886	0.875224	0.913377	0.789451	0.569583	0.944514	0.884183	0.790181	0.803551	0.883681	0.851323	0.872347	0.891986
																		CAAC	T	0	0	0.000171145	0.00018457	0	0	0	0	0	0.000330907	0	0.000377786	0	0	0.000286862	0
																		CAAC	C	0.000691443	0	0.000171145	0.00018457	0.00179533	0.000730994	0	0	0.00174173	0.00099272	0	0.000755572	0.000578704	0.000793651	0.000573723	0.00087108
																		CAAC	G	0.0681072	0.137255	0.131097	0.0987449	0.12298	0.0858918	0.210549	0.430417	0.0537447	0.114494	0.209819	0.195315	0.115741	0.147884	0.126793	0.107143
																		CAAC	N	0	0	0	0	0	0	0	0	0	0	0	0	0	0	0	0
																		CAAC	-	0	0	0	0	0	0	0	0	0	0	0	0	0	0	0	0
																		CACC	A	0.922354	0.836299	0.793001	0.830838	0.881042	0.907043	0.78814	0.629395	0.940778	0.866448	0.785243	0.812659	0.84387	0.797033	0.833635	0.847568
																		CACC	T	0.000303306	0	0	0.000467946	0	0	0	0	0	0	0	0.000849618	0.000478927	0	0	0
																		CACC	C	0.000151653	0	0	0.000233973	0.000840689	0.000819001	0	0.000395101	0.00112803	0.000468604	0.00059988	0.000424809	0	0.00023546	0.00180832	0.00216216
																		CACC	G	0.0771914	0.163701	0.206999	0.16846	0.118117	0.0921376	0.21186	0.370209	0.0580936	0.133083	0.214157	0.186066	0.155651	0.202731	0.164557	0.15027
																		CACC	N	0	0	0	0	0	0	0	0	0	0	0	0	0	0	0	0
																		CACC	-	0	0	0	0	0	0	0	0	0	0	0	0	0	0	0	0
																		CAGC	A	0.900386	0.828784	0.847428	0.895207	0.9055	0.879792	0.735798	0.631027	0.762162	0.691228	0.769603	0.786917	0.866934	0.828027	0.856723	0.877876
																		CAGC	T	0	0	0.00043592	0	0	0	0	0	0	0	0.000484027	0	0	0.000232396	0	0
																		CAGC	C	0	0	0	0.000254972	0.000774593	0	0	0.00139762	0.00135135	0.00175439	0	0.00129534	0	0	0	0.00176991
																		CAGC	G	0.0996139	0.171216	0.152136	0.104539	0.0937258	0.120208	0.264202	0.367575	0.236486	0.307018	0.229913	0.211788	0.133066	0.171741	0.143277	0.120354
																		CAGC	N	0	0	0	0	0	0	0	0	0	0	0	0	0	0	0	0
																		CAGC	-	0	0	0	0	0	0	0	0	0	0	0	0	0	0	0	0
																		CATC	A	0.943582	0.873482	0.845048	0.890716	0.925201	0.926189	0.797268	0.676986	0.933134	0.892715	0.826658	0.838336	0.893833	0.827697	0.883756	0.896721
																		CATC	T	0	0	0	0.000149499	0.000767165	0	0	0	0.000157704	0	0	0.000297177	0	0	0	0
																		CATC	C	0.000158479	0	0.000463929	0.000149499	0.00115075	0.00141945	0	0.000372995	0.000788519	0.000441501	0.00156446	0.00118871	0.000317864	0	0.00056338	0.000409836
																		CATC	G	0.0562599	0.126518	0.154489	0.108985	0.0728807	0.0723918	0.202732	0.322641	0.0659202	0.106843	0.171777	0.160178	0.105849	0.172303	0.115681	0.102869
																		CATC	N	0	0	0	0	0	0	0	0	0	0	0	0	0	0	0	0
																		CATC	-	0	0	0	0	0	0	0	0	0	0	0	0	0	0	0	0
																		CCAC	A	0.236788	0.247878	0.189639	0.20732	0.366115	0.265306	0.228123	0.120355	0.460822	0.451484	0.270568	0.264898	0.227625	0.182887	0.269518	0.20216
																		CCAC	T	0	0	0	0.000223164	0	0.000408163	0.001207	0	0	0.000443066	0	0.000931099	0	0	0	0
																		CCAC	C	0	0	0	0	0.000894055	0	0	0	0.00241629	0.0013292	0.000848176	0	0.000517331	0	0	0.000514403
																		CCAC	G	0.763212	0.752122	0.810361	0.792457	0.632991	0.734286	0.77067	0.879645	0.536762	0.546743	0.728584	0.734171	0.771857	0.817113	0.730482	0.797325
																		CCAC	N	0	0	0	0	0	0	0	0	0	0	0	0	0	0	0	0
																		CCAC	-	0	0	0	0	0	0	0	0	0	0	0	0	0	0	0	0
																		CCCC	A	0.235075	0.230216	0.179125	0.162659	0.392546	0.32205	0.201907	0.13581	0.361672	0.255357	0.266352	0.288053	0.184741	0.125067	0.223446	0.137234
																		CCCC	T	0.000206569	0	0	0	0	0	0	0	0	0	0	0.000348311	0	0	0	0.000531915
																		CCCC	C	0.000413138	0	0	0.00022686	0.000484027	0	0	0.000640615	0.000469704	0	0.000674309	0.000348311	0	0	0.000440723	0.00159574
																		CCCC	G	0.764305	0.769784	0.820875	0.837114	0.60697	0.67795	0.798093	0.863549	0.637858	0.744643	0.732974	0.71125	0.815259	0.874933	0.776113	0.860638
																		CCCC	N	0	0	0	0	0	0	0	0	0	0	0	0	0	0	0	0
																		CCCC	-	0	0	0	0	0	0	0	0	0	0	0	0	0	0	0	0
																		CCGC	A	0.456515	0.280749	0.248105	0.289249	0.463148	0.394539	0.161327	0.17617	0.267606	0.262361	0.312772	0.326641	0.321065	0.252243	0.317016	0.228758
																		CCGC	T	0	0	0	0	0	0	0	0	0	0	0.00145138	0	0	0	0	0
																		CCGC	C	0.000296824	0	0	0	0	0.00094162	0	0	0	0.00100908	0.000725689	0.000772201	0.000783085	0	0.000777001	0
																		CCGC	G	0.543188	0.719251	0.751895	0.710751	0.536852	0.60452	0.838673	0.82383	0.732394	0.73663	0.685051	0.672587	0.678152	0.747757	0.682207	0.771242
																		CCGC	N	0	0	0	0	0	0	0	0	0	0	0	0	0	0	0	0
																		CCGC	-	0	0	0	0	0	0	0	0	0	0	0	0	0	0	0	0
																		CCTC	A	0.406754	0.328786	0.184969	0.251681	0.443753	0.404155	0.278824	0.158273	0.324697	0.320713	0.433508	0.348558	0.229766	0.157884	0.257082	0.150334
																		CCTC	T	0.000339386	0	0.000306748	0.000420168	0	0.000364431	0	0	0	0.000371195	0.00034904	0.000300481	0	0.000421585	0	0.000290782
																		CCTC	C	0	0	0	0	0.000478698	0	0.000459348	0	0.000242131	0.000371195	0	0	0.00108637	0	0.000609199	0.00116313
																		CCTC	G	0.592907	0.671214	0.814724	0.747899	0.555768	0.595481	0.720717	0.841727	0.675061	0.678545	0.566143	0.651142	0.769147	0.841695	0.742309	0.848212
																		CCTC	N	0	0	0	0	0	0	0	0	0	0	0	0	0	0	0	0
																		CCTC	-	0	0	0	0	0	0	0	0	0	0	0	0	0	0	0	0
																		CGAC	A	0.984194	0.977199	0.969777	0.97797	0.945372	0.981553	0.917402	0.787568	0.984432	0.970423	0.896373	0.929381	0.97195	0.966652	0.979296	0.981818
																		CGAC	T	0	0	0	0	0.000758725	0.000970874	0	0	0.000915751	0	0	0	0	0	0	0
																		CGAC	C	0.00077101	0	0	0	0	0	0	0.0006035	0.0018315	0	0.00172712	0.000515464	0	0.000450653	0.0010352	0
																		CGAC	G	0.0150347	0.0228013	0.0302227	0.0220302	0.0538695	0.0174757	0.0825982	0.211829	0.0128205	0.0295775	0.1019	0.0701031	0.0280505	0.0328977	0.0196687	0.0181818
																		CGAC	N	0	0	0	0	0	0	0	0	0	0	0	0	0	0	0	0
																		CGAC	-	0	0	0	0	0	0	0	0	0	0	0	0	0	0	0	0
																		CGCC	A	0.960513	0.896629	0.923042	0.927417	0.8976	0.936255	0.867374	0.797436	0.982095	0.938282	0.909699	0.923234	0.931146	0.889465	0.920174	0.936709
																		CGCC	T	0.000200441	0	0	0.000264901	0	0	0.000884173	0	0.000267237	0	0	0.000291886	0	0	0	0
																		CGCC	C	0.000200441	0	0.000458085	0	0	0	0	0	0.000267237	0.000863185	0	0.00116754	0	0	0	0
																		CGCC	G	0.039086	0.103371	0.0765002	0.0723179	0.1024	0.063745	0.131742	0.202564	0.0173704	0.0608546	0.090301	0.0753065	0.0688542	0.110535	0.0798258	0.0632911
																		CGCC	N	0	0	0	0	0	0	0	0	0	0	0	0	0	0	0	0
																		CGCC	-	0	0	0	0	0	0	0	0	0	0	0	0	0	0	0	0
																		CGGC	A	0.989011	0.964286	0.97963	0.987135	0.968037	0.981873	0.899471	0.784615	0.945525	0.896296	0.912821	0.950664	0.991404	0.981308	0.969697	0.985019
																		CGGC	T	0	0	0	0	0	0	0	0	0	0	0	0	0	0	0	0.00374532
																		CGGC	C	0	0	0	0	0.00228311	0.00302115	0	0	0	0	0	0	0	0	0	0
																		CGGC	G	0.010989	0.0357143	0.0203704	0.0128655	0.0296804	0.0151057	0.100529	0.215385	0.0544747	0.103704	0.0871795	0.0493359	0.00859599	0.0186916	0.030303	0.011236
																		CGGC	N	0	0	0	0	0	0	0	0	0	0	0	0	0	0	0	0
																		CGGC	-	0	0	0	0	0	0	0	0	0	0	0	0	0	0	0	0
																		CGTC	A	0.987433	0.952741	0.97496	0.981887	0.955488	0.987631	0.925176	0.832646	0.990962	0.963819	0.943526	0.944545	0.983128	0.97125	0.974818	0.984076
																		CGTC	T	0	0.00189036	0	0.00084246	0	0.000951475	0	0	0	0	0	0	0.000648929	0.000416667	0	0
																		CGTC	C	0.000534759	0	0	0	0	0	0	0	0.0010846	0	0	0.00301386	0.000648929	0	0.00111919	0.00159236
																		CGTC	G	0.0120321	0.0453686	0.0250404	0.0172704	0.0445119	0.0114177	0.0748239	0.167354	0.00795372	0.0361809	0.0564738	0.0524412	0.0155743	0.0283333	0.0240627	0.0143312
																		CGTC	N	0	0	0	0	0	0	0	0	0	0	0	0	0	0	0	0
																		CGTC	-	0	0	0	0	0	0	0	0	0	0	0	0	0	0	0	0
																		CTAC	A	0.99155	0.979248	0.988195	0.990509	0.970577	0.987131	0.87876	0.772787	0.991401	0.978644	0.939672	0.955831	0.990087	0.986296	0.9914	0.99356
																		CTAC	T	0	0	0	0.000158178	0	0.000378501	0	0	0	0	0	0	0	0.000190331	0	0
																		CTAC	C	0.000153633	0	0.000310655	0	0.00119284	0.00189251	0	0.00043611	0.00128064	0.00160171	0.00196721	0.000269324	0	0.000380662	0.000781861	0.00117096
																		CTAC	G	0.00829621	0.0207523	0.0114943	0.00933249	0.0282306	0.010598	0.12124	0.226777	0.00731797	0.0197544	0.0583607	0.0438998	0.00991326	0.0131329	0.00781861	0.00526932
																		CTAC	N	0	0	0	0	0	0	0	0	0	0	0	0	0	0	0	0
																		CTAC	-	0	0	0	0	0	0	0	0	0	0	0	0	0	0	0	0
																		CTCC	A	0.94412	0.828415	0.820284	0.871801	0.929024	0.919898	0.85501	0.706364	0.956897	0.906532	0.863685	0.905941	0.91636	0.810496	0.87567	0.843114
																		CTCC	T	0.000182615	0	0.000156274	7.61731e-05	0.000422476	0	0	0	0	0.000531067	0.000538793	0	0	0	0.00035727	0
																		CTCC	C	0.000182615	0.0010929	0.000312549	7.61731e-05	0.000844951	0.00153061	0	0	0.000507099	0.00106213	0.00107759	0.00049505	0	0	0.00142908	0.000798403
																		CTCC	G	0.055515	0.170492	0.179247	0.128047	0.0697085	0.0785714	0.14499	0.293636	0.0425963	0.0918747	0.134698	0.0935644	0.0836397	0.189504	0.122544	0.156088
																		CTCC	N	0	0	0	0	0	0	0	0	0	0	0	0	0	0	0	0
																		CTCC	-	0	0	0	0	0	0	0	0	0	0	0	0	0	0	0	0
																		CTGC	A	0.990672	0.982801	0.987148	0.992333	0.976362	0.996224	0.895011	0.808774	0.964394	0.91784	0.956399	0.950037	0.991392	0.976529	0.988962	0.990826
																		CTGC	T	0	0	0	0	0	0	0	0	0	0	0	0.000745712	0	0	0	0
																		CTGC	C	0	0	0.000494315	0.000403551	0	0.000755287	0	0.00112486	0.00151515	0.00117371	0	0.00149142	0	0.00123533	0.00220751	0.000655308
																		CTGC	G	0.00932836	0.017199	0.0123579	0.00726392	0.0236382	0.00302115	0.104989	0.190101	0.0340909	0.0809859	0.0436006	0.0477256	0.00860832	0.0222359	0.00883002	0.008519
																		CTGC	N	0	0	0	0	0	0	0	0	0	0	0	0	0	0	0	0
																		CTGC	-	0	0	0	0	0	0	0	0	0	0	0	0	0	0	0	0
																		CTTC	A	0.994568	0.976654	0.990239	0.990134	0.984387	0.991971	0.94229	0.840982	0.99146	0.983384	0.964651	0.972886	0.995078	0.991158	0.988406	0.989902
																		CTTC	T	0	0	0	0.00018615	0	0	0	0.000876937	0.000284657	0.000503525	0	0.000459559	0.000289519	0	0.000241546	0.000865551
																		CTTC	C	0	0.00129702	0.000464792	0	0.00114242	0.00100368	0	0.000292312	0.000569314	0	0.000552334	0.00160846	0.000289519	0.000453412	0.000724638	0.00144259
																		CTTC	G	0.00543193	0.0220493	0.00929584	0.00967982	0.0144707	0.00702576	0.0577096	0.157849	0.00768574	0.0161128	0.034797	0.025046	0.00434279	0.00838812	0.010628	0.00778996
																		CTTC	N	0	0	0	0	0	0	0	0	0	0	0	0	0	0	0	0
																		CTTC	-	0	0	0	0	0	0	0	0	0	0	0	0	0	0	0	0
																		GAAC	A	0.955686	0.926641	0.92466	0.958682	0.863354	0.955944	0.860825	0.651233	0.940745	0.930699	0.862191	0.892443	0.951515	0.904737	0.944099	0.934222
																		GAAC	T	0.000392157	0	0	0	0	0	0.000859107	0	0	0	0	0	0	0	0	0.000429923
																		GAAC	C	0	0	0.000411692	0	0.000776398	0.0018105	0	0.000503271	0.000564334	0.00129534	0.000883392	0.00079968	0.000606061	0	0.0015528	0.00128977
																		GAAC	G	0.0439216	0.0733591	0.074928	0.0413182	0.13587	0.042245	0.138316	0.348264	0.0586907	0.0680052	0.136926	0.106757	0.0478788	0.0952632	0.0543478	0.0640585
																		GAAC	N	0	0	0	0	0	0	0	0	0	0	0	0	0	0	0	0
																		GAAC	-	0	0	0	0	0	0	0	0	0	0	0	0	0	0	0	0
																		GACC	A	0.959003	0.896	0.826751	0.874911	0.867235	0.958669	0.831522	0.700441	0.958702	0.903125	0.869959	0.886211	0.908735	0.837194	0.867347	0.895679
																		GACC	T	0.000401929	0	0	0	0	0	0	0	0	0	0	0	0	0	0	0
																		GACC	C	0.000401929	0	0	0	0.00243605	0	0	0.000734214	0.000983284	0.00078125	0.000823045	0.000395101	0	0.000330907	0.000566893	0.000617284
																		GACC	G	0.0401929	0.104	0.173249	0.125089	0.130329	0.0413306	0.168478	0.298825	0.0403147	0.0960938	0.129218	0.113394	0.0912647	0.162475	0.132086	0.103704
																		GACC	N	0	0	0	0	0	0	0	0	0	0	0	0	0	0	0	0
																		GACC	-	0	0	0	0	0	0	0	0	0	0	0	0	0	0	0	0
																		GAGC	A	0.94958	0.871212	0.924889	0.936558	0.896383	0.911765	0.783527	0.645382	0.889605	0.791377	0.82362	0.810226	0.958386	0.87479	0.910702	0.957711
																		GAGC	T	0	0	0	0	0	0	0	0	0	0	0	0	0	0	0	0
																		GAGC	C	0	0	0	0	0	0	0	0	0	0.00139082	0	0	0	0.00168067	0	0.00124378
																		GAGC	G	0.0504202	0.128788	0.0751114	0.0634417	0.103617	0.0882353	0.216473	0.354618	0.110395	0.207232	0.17638	0.189774	0.0416141	0.123529	0.0892984	0.0410448
																		GAGC	N	0	0	0	0	0	0	0	0	0	0	0	0	0	0	0	0
																		GAGC	-	0	0	0	0	0	0	0	0	0	0	0	0	0	0	0	0
																		GATC	A	0.97591	0.930612	0.967938	0.980661	0.911269	0.965333	0.884175	0.684783	0.976402	0.930147	0.892035	0.928158	0.98938	0.963756	0.973838	0.975369
																		GATC	T	0	0	0	0.000224871	0	0	0	0	0	0	0	0	0.000558971	0	0	0
																		GATC	C	0.000183891	0	0	0	0	0.0016	0	0	0.000386847	0	0.00191939	0	0	0	0.000688468	0.00070373
																		GATC	G	0.0239058	0.0693878	0.0320617	0.019114	0.0887311	0.0330667	0.115825	0.315217	0.0232108	0.0698529	0.106046	0.0718424	0.0100615	0.0362438	0.0254733	0.0239268
																		GATC	N	0	0	0	0	0	0	0	0	0	0	0	0	0	0	0	0
																		GATC	-	0	0	0	0	0	0	0	0	0	0	0	0	0	0	0	0
																		GCAC	A	0.265733	0.274074	0.307748	0.260009	0.316122	0.43473	0.335543	0.140514	0.476605	0.455007	0.308607	0.299746	0.446735	0.274744	0.388253	0.26506
																		GCAC	T	0	0	0.000484262	0	0.000573723	0.000607165	0	0	0	0.000725689	0.000566251	0.00042337	0	0	0	0
																		GCAC	C	0.000215517	0	0.000242131	0.000439947	0	0	0	0	0.000362713	0	0.0011325	0	0	0	0.000309119	0
																		GCAC	G	0.734052	0.725926	0.691525	0.739551	0.683305	0.564663	0.664457	0.859486	0.523032	0.544267	0.689694	0.699831	0.553265	0.725256	0.611437	0.73494
																		GCAC	N	0	0	0	0	0	0	0	0	0	0	0	0	0	0	0	0
																		GCAC	-	0	0	0	0	0	0	0	0	0	0	0	0	0	0	0	0
																		GCCC	A	0.337154	0.391466	0.374526	0.276765	0.488226	0.483612	0.38187	0.295414	0.435499	0.387657	0.468443	0.411255	0.331806	0.255063	0.386839	0.334921
																		GCCC	T	0	0	0	0	0	0.000618429	0	0	0	0.00096432	0	0	0.00091659	0.000547345	0.000444642	0
																		GCCC	C	0	0	0	0	0.000784929	0	0	0	0	0.00096432	0	0	0	0	0	0
																		GCCC	G	0.662846	0.608534	0.625474	0.723235	0.510989	0.51577	0.61813	0.704586	0.564501	0.610415	0.531557	0.588745	0.667278	0.74439	0.612717	0.665079
																		GCCC	N	0	0	0	0	0	0	0	0	0	0	0	0	0	0	0	0
																		GCCC	-	0	0	0	0	0	0	0	0	0	0	0	0	0	0	0	0
																		GCGC	A	0.626735	0.599293	0.63183	0.741638	0.645495	0.645553	0.670851	0.413316	0.552573	0.567557	0.716072	0.430973	0.716855	0.423319	0.725357	0.574648
																		GCGC	T	0.000155982	0	0	8.27952e-05	0.000470478	0	0	0.000432339	0	0	0	0.000884956	0	0	0.000154178	0
																		GCGC	C	0.000155982	0	0	8.27952e-05	0.000235239	0.00134771	0.000115168	0.000432339	0	0.00101133	0.000535938	0	8.17394e-05	0	0.000668106	0.00140845
																		GCGC	G	0.372953	0.400707	0.36817	0.258197	0.353799	0.3531	0.329034	0.585819	0.447427	0.431432	0.283392	0.568142	0.283064	0.576681	0.273821	0.423944
																		GCGC	N	0	0	0	0	0	0	0	0	0	0	0	0	0	0	0	0
																		GCGC	-	0	0	0	0	0	0	0	0	0	0	0	0	0	0	0	0
																		GCTC	A	0.38786	0.334347	0.260133	0.361141	0.390459	0.461216	0.315038	0.205177	0.393791	0.427174	0.4	0.422556	0.419062	0.241528	0.480499	0.447084
																		GCTC	T	0	0	0	0	0	0.00104822	0	0.000958773	0	0	0	0.000484027	0.00151286	0.000616143	0	0
																		GCTC	C	0	0	0	0.000722282	0.000883392	0	0	0	0.000544662	0	0	0.000484027	0	0.00123229	0	0.00107991
																		GCTC	G	0.61214	0.665653	0.739867	0.638137	0.608657	0.537736	0.684962	0.793864	0.605664	0.572826	0.6	0.576476	0.579425	0.756624	0.519501	0.551836
																		GCTC	N	0	0	0	0	0	0	0	0	0	0	0	0	0	0	0	0
																		GCTC	-	0	0	0	0	0	0	0	0	0	0	0	0	0	0	0	0
																		GGAC	A	0.980562	0.971108	0.969144	0.971803	0.920266	0.967969	0.834311	0.757465	0.976068	0.918197	0.88151	0.89948	0.977941	0.968227	0.978089	0.984551
																		GGAC	T	0	0	0	0	0	0	0	0	0	0	0	0	0.00245098	0	0	0
																		GGAC	C	0	0	0	0	0	0.000640615	0	0	0.000736377	0.00166945	0.00130208	0.000866551	0	0	0.00121729	0
																		GGAC	G	0.0194384	0.0288925	0.0308555	0.0281974	0.0797342	0.0313901	0.165689	0.242535	0.0231959	0.0801336	0.117188	0.0996534	0.0196078	0.0317726	0.0206939	0.0154494
																		GGAC	N	0	0	0	0	0	0	0	0	0	0	0	0	0	0	0	0
																		GGAC	-	0	0	0	0	0	0	0	0	0	0	0	0	0	0	0	0
																		GGCC	A	0.964432	0.895487	0.902646	0.913669	0.920817	0.953005	0.899464	0.757528	0.958333	0.91939	0.925	0.893976	0.941281	0.918182	0.938224	0.883117
																		GGCC	T	0	0	0	0	0	0	0.00134048	0	0	0	0.0015625	0	0	0	0	0
																		GGCC	C	0	0	0.000499251	0	0	0.00218579	0	0	0	0	0	0	0	0	0	0
																		GGCC	G	0.0355677	0.104513	0.0968547	0.0863309	0.0791826	0.0448087	0.0991957	0.242472	0.0416667	0.08061	0.0734375	0.106024	0.0587189	0.0818182	0.0617761	0.116883
																		GGCC	N	0	0	0	0	0	0	0	0	0	0	0	0	0	0	0	0
																		GGCC	-	0	0	0	0	0	0	0	0	0	0	0	0	0	0	0	0
																		GGGC	A	0.987342	1	0.982833	0.943662	0.969828	0.989189	0.900862	0.764045	0.939068	0.862069	0.928571	0.927361	0.97076	0.988439	0.966667	0.97541
																		GGGC	T	0	0	0	0	0	0	0	0	0	0	0	0	0	0	0	0
																		GGGC	C	0	0	0	0	0	0	0	0	0	0	0	0	0	0	0	0
																		GGGC	G	0.0126582	0	0.0171674	0.056338	0.0301724	0.0108108	0.0991379	0.235955	0.0609319	0.137931	0.0714286	0.0726392	0.0292398	0.0115607	0.0333333	0.0245902
																		GGGC	N	0	0	0	0	0	0	0	0	0	0	0	0	0	0	0	0
																		GGGC	-	0	0	0	0	0	0	0	0	0	0	0	0	0	0	0	0
																		GGTC	A	0.987463	0.964481	0.977238	0.987709	0.946399	0.978431	0.920541	0.830757	0.99308	0.96679	0.926249	0.941176	0.989517	0.976996	0.985361	0.992206
																		GGTC	T	0	0	0	0	0	0	0	0	0	0	0	0	0.000582411	0	0	0
																		GGTC	C	0.000895522	0	0	0.000341413	0.000837521	0	0	0	0.000494315	0.00123001	0.000793021	0.000744602	0	0	0.000697107	0.000779423
																		GGTC	G	0.0116418	0.0355191	0.0227618	0.0119495	0.0527638	0.0215686	0.079459	0.169243	0.0064261	0.0319803	0.072958	0.0580789	0.00990099	0.0230041	0.0139421	0.00701481
																		GGTC	N	0	0	0	0	0	0	0	0	0	0	0	0	0	0	0	0
																		GGTC	-	0	0	0	0	0	0	0	0	0	0	0	0	0	0	0	0
																		GTAC	A	0.989785	0.983845	0.988863	0.99058	0.95174	0.990901	0.875606	0.755139	0.981295	0.965663	0.942051	0.938099	0.987994	0.982613	0.990341	0.989369
																		GTAC	T	0	0	0	0.000362319	0.000561167	0	0.000323102	0	0	0.000668896	0	0	0	0	0	0.000708717
																		GTAC	C	0.000268817	0	0	0	0.0016835	0.000606612	0.000646204	0	0.00239808	0.000222965	0.000742942	0.000798722	0.000706215	0.000241488	0.00227273	0
																		GTAC	G	0.00994624	0.0161551	0.0111369	0.00905797	0.0460157	0.00849257	0.123425	0.244861	0.016307	0.0334448	0.0572065	0.0611022	0.0112994	0.0171456	0.00738636	0.00992204
																		GTAC	N	0	0	0	0	0	0	0	0	0	0	0	0	0	0	0	0
																		GTAC	-	0	0	0	0	0	0	0	0	0	0	0	0	0	0	0	0
																		GTCC	A	0.909193	0.757009	0.771703	0.712627	0.895036	0.884316	0.805639	0.631915	0.924148	0.855683	0.847507	0.843131	0.784722	0.747222	0.817029	0.742723
																		GTCC	T	0	0	0.000300391	0	0.000517063	0	0	0	0.000480077	0	0	0	0	0	0	0
																		GTCC	C	0.00044843	0	0.000300391	0.000362845	0.00103413	0.000556174	0.00059988	0.00106383	0.000480077	0.00127714	0	0.000928218	0	0.000347222	0.000724638	0.00155925
																		GTCC	G	0.0903587	0.242991	0.227696	0.28701	0.103413	0.115128	0.193761	0.367021	0.074892	0.14304	0.152493	0.155941	0.215278	0.252431	0.182246	0.255717
																		GTCC	N	0	0	0	0	0	0	0	0	0	0	0	0	0	0	0	0
																		GTCC	-	0	0	0	0	0	0	0	0	0	0	0	0	0	0	0	0
																		GTGC	A	0.979579	0.987915	0.986367	0.980903	0.968491	0.996248	0.859002	0.794355	0.993846	0.957447	0.942652	0.968851	0.988722	0.990369	0.988433	0.987285
																		GTGC	T	0.0134014	0	0	0	0	0	0	0	0	0.00177305	0	0	0	0.000802568	0	0
																		GTGC	C	0	0	0	0	0.00165837	0.00187617	0	0	0.00205128	0	0.00179211	0.00107411	0.0018797	0	0.00315457	0.000747943
																		GTGC	G	0.00701978	0.0120846	0.0136333	0.0190972	0.0298507	0.00187617	0.140998	0.205645	0.00410256	0.0407801	0.0555556	0.0300752	0.0093985	0.00882825	0.0084122	0.0119671
																		GTGC	N	0	0	0	0	0	0	0	0	0	0	0	0	0	0	0	0
																		GTGC	-	0	0	0	0	0	0	0	0	0	0	0	0	0	0	0	0
																		GTTC	A	0.99559	0.986395	0.990239	0.993559	0.975966	0.994393	0.935174	0.836455	0.996332	0.986324	0.958649	0.968604	0.996894	0.974521	0.994743	0.992304
																		GTTC	T	0	0	0.000361533	0	0	0	0	0.000720461	0	0.000547046	0	0	0	0.000262674	0	0.000256542
																		GTTC	C	0.000147016	0	0	0.000560067	0.000471254	0.00140187	0.00060024	0.0144092	0.000174672	0.000547046	0.00151286	0.00133601	0	0.0173365	0.000778816	0.000513084
																		GTTC	G	0.00426345	0.0136054	0.00939986	0.00588071	0.0235627	0.00420561	0.0642257	0.148415	0.00349345	0.0125821	0.0398386	0.0300601	0.00310559	0.00788022	0.00447819	0.00692663
																		GTTC	N	0	0	0	0	0	0	0	0	0	0	0	0	0	0	0	0
																		GTTC	-	0	0	0	0	0	0	0	0	0	0	0	0	0	0	0	0
																		TAAC	A	0.911749	0.851812	0.868608	0.887647	0.870743	0.9101	0.772194	0.60181	0.965764	0.912657	0.77665	0.799234	0.896552	0.820175	0.875621	0.882245
																		TAAC	T	0.00013412	0	0	0	0	0	0.000300933	0	0.000297708	0	0.000534331	0.000191571	0	0	0	0
																		TAAC	C	0.000402361	0	0	0.000112918	0.000479616	0.000528821	0	0.000301659	0.00178625	0.00261506	0.000534331	0.000957854	0	0	0.000827358	0.00183038
																		TAAC	G	0.0877146	0.148188	0.131392	0.11224	0.128777	0.0893707	0.227505	0.397888	0.0321524	0.084728	0.222282	0.199617	0.103448	0.179825	0.123552	0.115924
																		TAAC	N	0	0	0	0	0	0	0	0	0	0	0	0	0	0	0	0
																		TAAC	-	0	0	0	0	0	0	0	0	0	0	0	0	0	0	0	0
																		TACC	A	0.871599	0.747318	0.741143	0.799692	0.857143	0.864397	0.754343	0.602726	0.916437	0.84256	0.778558	0.794099	0.82657	0.745023	0.777905	0.785252
																		TACC	T	0	0	0.00327667	0	0.00040016	0.000577034	0	0	0	0	0	0.000317259	0.000427168	0.000201086	0.000190803	0
																		TACC	C	0	0	0.000204792	0.000384714	0	0.000865551	0.00040404	0	0.000687758	0.000785238	0.000389864	0.00222081	0.000427168	0	0.000954016	0.0021561
																		TACC	G	0.128401	0.252682	0.255376	0.199923	0.142457	0.13416	0.245253	0.397274	0.0828748	0.156655	0.221053	0.203363	0.172576	0.254776	0.22095	0.212592
																		TACC	N	0	0	0	0	0	0	0	0	0	0	0	0	0	0	0	0
																		TACC	-	0	0	0	0	0	0	0	0	0	0	0	0	0	0	0	0
																		TAGC	A	0.879123	0.787879	0.846127	0.896829	0.901938	0.849604	0.716872	0.611787	0.794454	0.703621	0.758931	0.785204	0.887429	0.799495	0.856908	0.897167
																		TAGC	T	0	0	0	0	0	0.000659631	0.000411523	0	0.000326264	0	0	0	0.000355114	0.000280426	0.000274123	0
																		TAGC	C	0.000235627	0	0.000347343	0.000281889	0.000950209	0.00131926	0.000411523	0	0.000652529	0	0.00030021	0.000324465	0	0	0.00137061	0.000449708
																		TAGC	G	0.120641	0.212121	0.153526	0.102889	0.0971114	0.148417	0.282305	0.388213	0.204568	0.296379	0.240769	0.214471	0.112216	0.200224	0.141447	0.102383
																		TAGC	N	0	0	0	0	0	0	0	0	0	0	0	0	0	0	0	0
																		TAGC	-	0	0	0	0	0	0	0	0	0	0	0	0	0	0	0	0
																		TATC	A	0.918973	0.849834	0.803912	0.841686	0.898386	0.908668	0.773006	0.65007	0.929251	0.857708	0.818488	0.839792	0.852894	0.773739	0.819125	0.831626
																		TATC	T	0.000233508	0	0.000241488	0.000207082	0.000252143	0.000232396	0	0	0	0	0.000168379	0.000296956	0	0	0.000152509	0.00034153
																		TATC	C	0.000233508	0	0.000241488	0.000103541	0.00226929	0.000929584	0.000322893	0.000597491	0.000718262	0.000608088	0.000673514	0.000593912	0.000228781	0.000143658	0.000610035	0.00034153
																		TATC	G	0.0805604	0.150166	0.195605	0.158004	0.0990923	0.0901696	0.226671	0.349333	0.0700305	0.141684	0.18067	0.159317	0.146877	0.226117	0.180113	0.167691
																		TATC	N	0	0	0	0	0	0	0	0	0	0	0	0	0	0	0	0
																		TATC	-	0	0	0	0	0	0	0	0	0	0	0	0	0	0	0	0
																		TCAC	A	0.188313	0.209325	0.188612	0.230258	0.321258	0.311128	0.233605	0.109031	0.437799	0.276125	0.227901	0.201547	0.17187	0.135807	0.207783	0.1345
																		TCAC	T	0	0	0.00044484	0	0	0.000246731	0	0.000297089	0.00038219	0.000401929	0	0	0.000671366	0	0.000183554	0.000213493
																		TCAC	C	0.000103242	0	0.00014828	0.000147601	0.000251572	0.000246731	0	0.000297089	0.000573285	0	0.000418936	0	0	0	0.000367107	0.000426985
																		TCAC	G	0.811584	0.790675	0.810795	0.769594	0.678491	0.688379	0.766395	0.890374	0.561246	0.723473	0.77168	0.798453	0.827459	0.864193	0.791667	0.864859
																		TCAC	N	0	0	0	0	0	0	0	0	0	0	0	0	0	0	0	0
																		TCAC	-	0	0	0	0	0	0	0	0	0	0	0	0	0	0	0	0
																		TCCC	A	0.199676	0.19174	0.159799	0.173808	0.366084	0.316707	0.166382	0.134203	0.345027	0.200876	0.275109	0.284746	0.162641	0.0988915	0.171123	0.106454
																		TCCC	T	0.000359454	0	0	0.000300707	0	0.000341647	0	0	0	0.00109469	0.000396983	0.000677966	0	0.000434688	0	0
																		TCCC	C	0.000179727	0	0	0.000150353	0	0.000341647	0.0011396	0	0.000230787	0	0.000396983	0.000677966	0	0	0.000891266	0
																		TCCC	G	0.799784	0.80826	0.840201	0.82574	0.633916	0.68261	0.832479	0.865797	0.654743	0.79803	0.724097	0.713898	0.837359	0.900674	0.827986	0.893546
																		TCCC	N	0	0	0	0	0	0	0	0	0	0	0	0	0	0	0	0
																		TCCC	-	0	0	0	0	0	0	0	0	0	0	0	0	0	0	0	0
																		TCGC	A	0.277514	0.237473	0.248195	0.282351	0.364583	0.353792	0.161001	0.206854	0.342796	0.169149	0.318903	0.33473	0.320341	0.184562	0.278191	0.183908
																		TCGC	T	0.000206484	0	0	0.00020475	0	0	0	0	0.00030525	0	0.000721501	0.000246488	0	0	0.000619579	0.000383142
																		TCGC	C	0	0	0	0.00020475	0.000694444	0.000499002	0	0	0.000915751	0	0.000721501	0.000246488	0	0	0.000619579	0
																		TCGC	G	0.72228	0.762527	0.751805	0.71724	0.634722	0.645709	0.838999	0.793146	0.655983	0.830851	0.679654	0.664777	0.679659	0.815438	0.72057	0.815709
																		TCGC	N	0	0	0	0	0	0	0	0	0	0	0	0	0	0	0	0
																		TCGC	-	0	0	0	0	0	0	0	0	0	0	0	0	0	0	0	0
																		TCTC	A	0.32507	0.23486	0.209121	0.267836	0.442139	0.390205	0.26356	0.198648	0.44675	0.2555	0.41034	0.398241	0.29601	0.131766	0.390947	0.238277
																		TCTC	T	9.35454e-05	0.000738552	0	0	0.000230521	0.000677048	0.000263296	0	0.000305157	0.000586682	0	0	0.0002574	0.000356125	0	0
																		TCTC	C	9.35454e-05	0	0.000136949	9.74659e-05	0.000691563	0.000902731	0	0	0.000457736	0.000586682	0.00057659	0.000154297	0	0	0.000896325	0.000586166
																		TCTC	G	0.674743	0.764402	0.790742	0.732066	0.556939	0.608215	0.736177	0.801352	0.552487	0.743326	0.589083	0.601605	0.703732	0.867877	0.608157	0.761137
																		TCTC	N	0	0	0	0	0	0	0	0	0	0	0	0	0	0	0	0
																		TCTC	-	0	0	0	0	0	0	0	0	0	0	0	0	0	0	0	0
																		TGAC	A	0.981984	0.944681	0.964794	0.977322	0.958633	0.981553	0.849272	0.792642	0.971933	0.939216	0.924228	0.915718	0.973326	0.949332	0.963104	0.966055
																		TGAC	T	0	0	0	0	0	0	0	0	0	0	0	0	0	0	0	0.00183486
																		TGAC	C	0	0	0	0	0.000899281	0.00076864	0	0	0.00160385	0.000980392	0	0	0.000567537	0	0.00127226	0.00183486
																		TGAC	G	0.0180159	0.0553191	0.035206	0.0226782	0.0404676	0.0176787	0.150728	0.207358	0.0264635	0.0598039	0.0757722	0.0842825	0.0261067	0.0506679	0.0356234	0.0302752
																		TGAC	N	0	0	0	0	0	0	0	0	0	0	0	0	0	0	0	0
																		TGAC	-	0	0	0	0	0	0	0	0	0	0	0	0	0	0	0	0
																		TGCC	A	0.95859	0.88196	0.916118	0.888158	0.914506	0.941137	0.85257	0.736364	0.960948	0.923429	0.904129	0.93605	0.958333	0.874834	0.929333	0.899531
																		TGCC	T	0.000440529	0	0	0	0	0	0	0	0	0	0.00069979	0.00113186	0	0	0.000666667	0
																		TGCC	C	0.000881057	0	0	0.000411184	0.00140154	0.000668896	0	0	0.000640205	0	0.00069979	0.000565931	0	0	0.000666667	0.00133958
																		TGCC	G	0.0400881	0.11804	0.0838816	0.111431	0.0840925	0.058194	0.14743	0.263636	0.0384123	0.0765714	0.0944717	0.0622524	0.0416667	0.125166	0.0693333	0.0991293
																		TGCC	N	0	0	0	0	0	0	0	0	0	0	0	0	0	0	0	0
																		TGCC	-	0	0	0	0	0	0	0	0	0	0	0	0	0	0	0	0
																		TGGC	A	0.989342	0.979798	0.976109	0.987102	0.97048	0.981395	0.889693	0.826484	0.925926	0.898618	0.949495	0.952654	0.991453	0.970896	0.984674	0.984419
																		TGGC	T	0	0	0	0	0	0	0	0	0	0	0	0	0	0	0	0
																		TGGC	C	0	0	0	0	0.00184502	0.00155039	0.00180832	0	0	0	0	0.00143472	0	0	0	0
																		TGGC	G	0.010658	0.020202	0.0238908	0.0128979	0.0276753	0.0170543	0.108499	0.173516	0.0740741	0.101382	0.0505051	0.045911	0.00854701	0.0291036	0.0153257	0.0155807
																		TGGC	N	0	0	0	0	0	0	0	0	0	0	0	0	0	0	0	0
																		TGGC	-	0	0	0	0	0	0	0	0	0	0	0	0	0	0	0	0
																		TGTC	A	0.980347	0.94347	0.970621	0.983456	0.968852	0.983083	0.897709	0.801005	0.98737	0.961064	0.922864	0.933733	0.981436	0.967087	0.976465	0.981102
																		TGTC	T	0.000255232	0	0.000279799	0	0	0	0	0	0	0	0	0.000315557	0	0	0.000250376	0
																		TGTC	C	0	0	0	0.000170561	0	0.000469925	0	0.000502513	0	0	0.00118671	0.000946671	0	0	0.0010015	0.0023622
																		TGTC	G	0.0193977	0.0565302	0.029099	0.0163739	0.0311475	0.0164474	0.102291	0.198492	0.0126295	0.0389358	0.0759494	0.0650047	0.0185638	0.0329133	0.0222834	0.0165354
																		TGTC	N	0	0	0	0	0	0	0	0	0	0	0	0	0	0	0	0
																		TGTC	-	0	0	0	0	0	0	0	0	0	0	0	0	0	0	0	0
																		TTAC	A	0.991288	0.974659	0.986884	0.984588	0.980508	0.983204	0.843404	0.773906	0.982065	0.967549	0.945063	0.944777	0.990458	0.983164	0.989208	0.990769
																		TTAC	T	0.000187354	0	0	0	0	0	0	0	0.00026571	0.000705467	0	0	0.00023855	0.000128518	0	0.000307692
																		TTAC	C	0.000562061	0.000487329	0.000230097	0.000330251	0.00158658	0.000662983	0	0.000197981	0.0011957	0.00141093	0.00069541	0.0011336	0.000477099	0.000385555	0.000610874	0.000923077
																		TTAC	G	0.00796253	0.0248538	0.0128854	0.0150815	0.0179057	0.0161326	0.156596	0.225896	0.016474	0.0303351	0.054242	0.0540891	0.00882634	0.0163218	0.0101812	0.008
																		TTAC	N	0	0	0	0	0	0	0	0	0	0	0	0	0	0	0	0
																		TTAC	-	0	0	0	0	0	0	0	0	0	0	0	0	0	0	0	0
																		TTCC	A	0.94119	0.877375	0.879518	0.894489	0.937027	0.923201	0.848016	0.73029	0.957635	0.894805	0.879523	0.904906	0.902893	0.845954	0.899796	0.897799
																		TTCC	T	0.000118807	0	0.000188253	0.000112007	0	0.000322685	0	0.000276625	0.000698324	0.0004329	0	0.000232504	0.000344353	0	0	0.000372995
																		TTCC	C	0.000118807	0	0.000376506	0.000336022	0.00181653	0.000645369	0.000336247	0	0.00116387	0.0017316	0.00159046	0.000465008	0	0	0.000509944	0.000372995
																		TTCC	G	0.0585719	0.122625	0.119917	0.105063	0.0611565	0.0758309	0.151648	0.269433	0.0405028	0.10303	0.118887	0.0943967	0.0967631	0.154046	0.099694	0.101455
																		TTCC	N	0	0	0	0	0	0	0	0	0	0	0	0	0	0	0	0
																		TTCC	-	0	0	0	0	0	0	0	0	0	0	0	0	0	0	0	0
																		TTGC	A	0.988199	0.972344	0.986599	0.99102	0.979021	0.985774	0.890966	0.813626	0.966722	0.90873	0.950231	0.942966	0.991646	0.977283	0.990746	0.989906
																		TTGC	T	0.000256542	0	0	0.000249439	0	0	0	0.000391543	0.000554631	0.000793651	0	0	0	0	0.000257069	0
																		TTGC	C	0.000769625	0	0.000595593	0	0.000699301	0.000592768	0	0	0.00166389	0	0	0	0	0	0.00154242	0.000672948
																		TTGC	G	0.0107748	0.0276565	0.0128052	0.00873036	0.0202797	0.0136337	0.109034	0.185983	0.0310593	0.0904762	0.0497691	0.0570342	0.00835381	0.0227167	0.00745501	0.00942127
																		TTGC	N	0	0	0	0	0	0	0	0	0	0	0	0	0	0	0	0
																		TTGC	-	0	0	0	0	0	0	0	0	0	0	0	0	0	0	0	0
																		TTTC	A	0.992905	0.977778	0.990619	0.992816	0.986211	0.993215	0.928	0.854775	0.990057	0.981887	0.964298	0.972838	0.991925	0.987251	0.990083	0.988261
																		TTTC	T	8.86839e-05	0	0.00013795	0.000214454	0	0.000212044	0.000275862	0	0.00016852	0	0.000350018	0.000166639	0.000252334	0.000238294	0.000202388	0.000244559
																		TTTC	C	0.000532104	0	0.00013795	0.000536136	0.000574548	0.00148431	0.000275862	0	0.00202224	0.000270343	0.00210011	0.000999833	0.000252334	0.000357441	0.00141672	0.00195647
																		TTTC	G	0.00647393	0.0222222	0.0091047	0.00643363	0.0132146	0.00508906	0.0714483	0.145225	0.00775194	0.0178427	0.0332517	0.0259957	0.00757002	0.012153	0.00829792	0.00953778
																		TTTC	N	0	0	0	0	0	0	0	0	0	0	0	0	0	0	0	0
																		TTTC	-	0	0	0	0	0	0	0	0	0	0	0	0	0	0	0	0
																		AAAG	A	0.972085	0.928651	0.959461	0.978709	0.904622	0.970231	0.847548	0.735892	0.975784	0.931392	0.869132	0.900948	0.981758	0.94964	0.972579	0.968903
																		AAAG	T	6.75904e-05	0	0.000111371	0.000187313	0	0.000161786	0	0	0	0	0.000306843	0.000175623	0	0.000218007	0.000113779	0
																		AAAG	C	6.75904e-05	0	0.000222742	0.000124875	0.00172473	0.000647144	0.000618047	0.000572902	0.00103996	0.000759494	0.000920528	0.00122936	0.000150761	0.000109004	0.00125156	0.00111062
																		AAAG	G	0.0277797	0.0713489	0.0402049	0.020979	0.093653	0.0289597	0.151834	0.263535	0.0231763	0.0678481	0.129641	0.0976466	0.0180914	0.0500327	0.0260553	0.0299867
																		AAAG	N	0	0	0	0	0	0	0	0	0	0	0	0	0	0	0	0
																		AAAG	-	0	0	0	0	0	0	0	0	0	0	0	0	0	0	0	0
																		AACG	A	0.931404	0.785624	0.83853	0.861323	0.860359	0.904558	0.820852	0.545105	0.915344	0.822162	0.781975	0.823395	0.906499	0.829601	0.879198	0.892114
																		AACG	T	0	0	0.000144363	6.19924e-05	0	0	0	0	9.33358e-05	0.000129904	0	0.000198432	0.000144739	9.1416e-05	0	0
																		AACG	C	5.70679e-05	0.000422833	0.000144363	0.000123985	0.000549048	0.000997151	0.000550661	0.000147885	0.000466679	0.000259808	0.000498629	0.00119059	0.000144739	0.000182832	0.000235942	0.000310463
																		AACG	G	0.0685385	0.213953	0.161181	0.138491	0.139092	0.0944444	0.178598	0.454747	0.0840956	0.177449	0.217527	0.175216	0.0932118	0.170125	0.120566	0.107575
																		AACG	N	0	0	0	0	0	0	0	0	0	0	0	0	0	0	0	0
																		AACG	-	0	0	0	0	0	0	0	0	0	0	0	0	0	0	0	0
																		AAGG	A	0.95542	0.942557	0.97008	0.980202	0.964089	0.970612	0.730994	0.738607	0.853033	0.805184	0.86826	0.881957	0.987478	0.969256	0.982474	0.979248
																		AAGG	T	9.81932e-05	0	0	8.1473e-05	0.000478813	0	0	0.000231321	0	0.00020903	0	0	0	0	0.000261575	0.000144113
																		AAGG	C	0.00029458	0	0.000308452	0.000244419	0.000239406	0.000794281	0	0.000231321	0.00117417	0.00125418	0.000876808	0.00127065	0.000215889	0	0.000523149	0.000144113
																		AAGG	G	0.0440888	0.0574434	0.0296114	0.0194721	0.0351927	0.0285941	0.269006	0.26093	0.145793	0.193353	0.130864	0.116773	0.0123057	0.0307437	0.0167408	0.020464
																		AAGG	N	0	0	0	0	0	0	0	0	0	0	0	0	0	0	0	0
																		AAGG	-	9.81932e-05	0	0	0	0	0	0	0	0	0	0	0	0	0	0	0
																		AATG	A	0.967427	0.943106	0.946753	0.964051	0.908335	0.961483	0.841082	0.698911	0.930056	0.867537	0.847928	0.874652	0.966118	0.925934	0.956484	0.968558
																		AATG	T	0.000177754	0	0	5.92242e-05	0.000143451	0.000260247	0.00011711	0	0.000101368	0	0.000108778	0	0.000138293	0	0.000327189	0
																		AATG	C	0.000266631	0	8.22978e-05	0.000414569	0.000143451	0.000910865	0	0	0.000405474	0.00118624	0.000652671	0.000618238	0.000138293	0.000148876	0.00109063	0.000797448
																		AATG	G	0.032129	0.0568935	0.0531643	0.0354753	0.0913786	0.0373455	0.158801	0.301089	0.0694374	0.131277	0.151311	0.12473	0.0336053	0.0739169	0.0420984	0.0306448
																		AATG	N	0	0	0	0	0	0	0	0	0	0	0	0	0	0	0	0
																		AATG	-	0	0	0	0	0	0	0	0	0	0	0	0	0	0	0	0
																		ACAG	A	0.377567	0.325957	0.274323	0.335399	0.445341	0.399681	0.31037	0.178774	0.510803	0.404157	0.347332	0.401805	0.374116	0.255125	0.380446	0.326873
																		ACAG	T	0.000131648	0	0	0	0	0.000319489	0.000480077	0.000378358	0.000107492	0.000515287	0.000385282	0.000114247	0.000172563	0.00011989	0	0
																		ACAG	C	0.000197472	0	0.000232477	0.000184049	0.00137292	0.000159744	0.000480077	0	0.000429969	0.000343525	0.000577923	0.00034274	0	0.00011989	0.000800457	0.000215332
																		ACAG	G	0.622104	0.674043	0.725445	0.664417	0.553286	0.59984	0.68867	0.820848	0.48866	0.594985	0.651705	0.597738	0.625712	0.744635	0.618754	0.672911
																		ACAG	N	0	0	0	0	0	0	0	0	0	0	0	0	0	0	0	0
																		ACAG	-	0	0	0	0	0	0	0	0	0	0	0	0	0	0	0	0
																		ACCG	A	0.408655	0.352374	0.28661	0.346582	0.482914	0.486586	0.365073	0.231093	0.499819	0.370924	0.395801	0.429908	0.339911	0.215422	0.360692	0.287397
																		ACCG	T	0.000243586	0	9.49668e-05	0.000156789	0.000179856	0.000388802	0	0	0.000120846	0.000248942	0	0.000183486	0.00018615	0	0.000447694	0.000527333
																		ACCG	C	8.11952e-05	0	9.49668e-05	0.000156789	0.000899281	0.000388802	0	0	0.000483384	0.000248942	0.00131234	0.000642202	0.00018615	0	0.000298463	0.000351556
																		ACCG	G	0.59102	0.647626	0.7132	0.653104	0.516007	0.512636	0.634927	0.768907	0.499577	0.628579	0.602887	0.569266	0.659717	0.784578	0.638561	0.711724
																		ACCG	N	0	0	0	0	0	0	0	0	0	0	0	0	0	0	0	0
																		ACCG	-	0	0	0	0	0	0	0	0	0	0	0	0	0	0	0	0
																		ACGG	A	0.521351	0.466231	0.388101	0.461958	0.595141	0.538103	0.286157	0.243395	0.347516	0.231531	0.456965	0.464234	0.471762	0.412596	0.420481	0.460052
																		ACGG	T	0.000318674	0	0	0	0.00029274	0	0.000516529	0.000281057	0.000197902	0.000267666	0.000566251	0	0.000280978	0	0	0
																		ACGG	C	0.000159337	0	0	0.000129836	0.00058548	0.000518403	0	0	0.000593707	0.000267666	0.0011325	0.00040992	0	0.000411636	0.000693481	0.000603743
																		ACGG	G	0.478171	0.533769	0.611899	0.537912	0.403981	0.461379	0.713326	0.756324	0.651692	0.767934	0.541336	0.535356	0.527957	0.586992	0.578826	0.539344
																		ACGG	N	0	0	0	0	0	0	0	0	0	0	0	0	0	0	0	0
																		ACGG	-	0	0	0	0	0	0	0	0	0	0	0	0	0	0	0	0
																		ACTG	A	0.403659	0.32135	0.349862	0.334866	0.510912	0.434808	0.388177	0.204031	0.520134	0.329596	0.39195	0.465049	0.362675	0.230131	0.455591	0.299389
																		ACTG	T	0.000280367	0	7.64059e-05	7.07364e-05	0.000194856	0.000145518	0	0.000292099	0.000352454	0.000689893	0	0.000107875	0.000199601	0.000227402	7.98722e-05	0.000298196
																		ACTG	C	0.000490643	0	0.000305623	0.000141473	0.000584567	0.000436554	0	0	0.00105736	0.000344947	0.00148466	0.00118662	0.000199601	0.000113701	0.000399361	0.00104369
																		ACTG	G	0.59557	0.67865	0.649756	0.664922	0.488309	0.56461	0.611823	0.795677	0.478456	0.669369	0.606565	0.533657	0.636926	0.769528	0.54393	0.699269
																		ACTG	N	0	0	0	0	0	0	0	0	0	0	0	0	0	0	0	0
																		ACTG	-	0	0	0	0	0	0	0	0	0	0	0	0	0	0	0	0
																		AGAG	A	0.989648	0.973139	0.980669	0.987479	0.965043	0.990207	0.885528	0.8323	0.975336	0.949708	0.94829	0.953947	0.991607	0.990398	0.987099	0.99169
																		AGAG	T	0	0	0	0.000169205	0.000298775	0	0	0	0	0	0	0	0	0.000256049	0.00039093	0
																		AGAG	C	0	0.00153492	0	0.00101523	0.000896325	0.00130577	0.000260756	0.000229727	0.00140135	0.00129786	0.000834028	0.00125313	0.000204708	0.000128025	0.00234558	0.00184672
																		AGAG	G	0.0103523	0.0253262	0.0193307	0.0113367	0.0337616	0.00848749	0.114211	0.167471	0.0232623	0.0489942	0.0508757	0.0447995	0.00818833	0.00921777	0.0101642	0.00646353
																		AGAG	N	0	0	0	0	0	0	0	0	0	0	0	0	0	0	0	0
																		AGAG	-	0	0	0	0	0	0	0	0	0	0	0	0	0	0	0	0
																		AGCG	A	0.969527	0.858891	0.89174	0.914766	0.860067	0.947952	0.837053	0.640774	0.918193	0.838697	0.867323	0.877026	0.942572	0.906954	0.901102	0.936838
																		AGCG	T	0.000181389	0	0.000187301	0	0	0	0	0	0.000250941	0	0.000328407	0.000190658	0	0	0.000324254	0
																		AGCG	C	0	0	0.000374602	0.000127405	0	0.000671592	0.000354233	0	0.000501882	0.00151458	0.000328407	0.000381316	0.000687758	0.000242307	0.000972763	0.00075643
																		AGCG	G	0.030292	0.141109	0.107698	0.0851064	0.139933	0.0513768	0.162593	0.359226	0.081054	0.159788	0.13202	0.122402	0.05674	0.0928035	0.0976005	0.0624054
																		AGCG	N	0	0	0	0	0	0	0	0	0	0	0	0	0	0	0	0
																		AGCG	-	0	0	0	0	0	0	0	0	0	0	0	0	0	0	0	0
																		AGGG	A	0.994406	0.98722	0.990681	0.99494	0.983471	0.990953	0.893325	0.878271	0.946515	0.911609	0.965262	0.970123	0.993976	0.994286	0.991601	0.991777
																		AGGG	T	0	0	0	0	0	0.000532198	0	0	0	0.000659631	0.000739098	0	0	0	0	0.000632511
																		AGGG	C	0.000839161	0.00159744	0.000282406	0.000632511	0.00177096	0.0010644	0	0.000396511	0.00131521	0.00131926	0	0.00175747	0	0.000272109	0.00148221	0.000632511
																		AGGG	G	0.00475524	0.0111821	0.009037	0.00442758	0.014758	0.00745077	0.106675	0.121332	0.0521701	0.0864116	0.0339985	0.0281195	0.0060241	0.00544218	0.006917	0.00695762
																		AGGG	N	0	0	0	0	0	0	0	0	0	0	0	0	0	0	0	0
																		AGGG	-	0	0	0	0	0	0	0	0	0	0	0	0	0	0	0	0
																		AGTG	A	0.989352	0.968472	0.988718	0.99235	0.958524	0.986742	0.881832	0.825495	0.968856	0.935217	0.905042	0.936515	0.993921	0.989411	0.990318	0.99013
																		AGTG	T	0.000221828	0	0.000158907	0.000115902	0.000286041	0.000224719	0	0.000206271	0.00018875	0.000285388	0	0	0	0	0.000161368	0
																		AGTG	C	0	0	0.000317813	0.000579509	0.000286041	0.000449438	0	0	0.0011325	0.000856164	0	0.000426076	0	0.00019253	0.000645474	0.0024674
																		AGTG	G	0.0104259	0.0315284	0.0108057	0.0069541	0.0409039	0.0125843	0.118168	0.174299	0.0298226	0.0636416	0.094958	0.0630592	0.00607903	0.0103966	0.00887526	0.00740219
																		AGTG	N	0	0	0	0	0	0	0	0	0	0	0	0	0	0	0	0
																		AGTG	-	0	0	0	0	0	0	0	0	0	0	0	0	0	0	0	0
																		ATAG	A	0.98986	0.973888	0.984452	0.992168	0.967628	0.98813	0.923406	0.782892	0.983807	0.956716	0.93203	0.950766	0.993139	0.985832	0.98952	0.991076
																		ATAG	T	0.000229148	0	0.000204583	0.000107285	0	0	0	0	0.000101204	0	0	0	0	0	0.000232883	0
																		ATAG	C	5.72869e-05	0	0.000613748	0.000268212	0.00118024	0.00112287	0.0003427	0.000383583	0.000809635	0.000715436	0.000511051	0.000935563	0.000280034	0.000324465	0.00104797	0.00167317
																		ATAG	G	0.00985335	0.0261115	0.01473	0.00745628	0.031192	0.0107475	0.0762509	0.216724	0.0152819	0.0425684	0.0674588	0.0482984	0.00658079	0.0138438	0.00919888	0.00725042
																		ATAG	N	0	0	0	0	0	0	0	0	0	0	0	0	0	0	0	0
																		ATAG	-	0	0	0	0	0	0	0	0	0	0	0	0	0	0	0	0
																		ATCG	A	0.889412	0.693316	0.727913	0.798583	0.849785	0.858612	0.700518	0.423055	0.800457	0.701507	0.767702	0.793133	0.808338	0.749451	0.797312	0.804965
																		ATCG	T	0.000108155	0.000423012	8.09061e-05	6.00348e-05	0.000307503	0.000142816	0	0.000143554	0.000228571	0.000381461	0.000127356	0.00019181	0	0.000151573	9.20471e-05	0
																		ATCG	C	0.000378542	0	8.09061e-05	0.00012007	0.000768758	0.0017138	0.000313922	0	0.000342857	0.000572191	0.000509424	0.000671334	0.00014997	0.000530504	0.000828424	0.001655
																		ATCG	G	0.110102	0.306261	0.271926	0.201237	0.149139	0.139532	0.299168	0.576802	0.198971	0.29754	0.231661	0.206004	0.191512	0.249867	0.201767	0.19338
																		ATCG	N	0	0	0	0	0	0	0	0	0	0	0	0	0	0	0	0
																		ATCG	-	0	0	0	0	0	0	0	0	0	0	0	0	0	0	0	0
																		ATGG	A	0.994904	0.989691	0.992439	0.994068	0.990342	0.996629	0.911385	0.860341	0.982271	0.962622	0.969704	0.978509	0.994394	0.992811	0.992607	0.989789
																		ATGG	T	0.000145613	0	0	0.000131822	0	0	0	0	0.000179083	0	0	0	0	0.000167196	8.30634e-05	0
																		ATGG	C	7.28067e-05	0	0.000756144	0.000131822	0.000894294	0.000481541	0.000186951	0	0.000716332	0.000862565	0.00117426	0.00149505	0	0.000167196	0.00107982	0.00263505
																		ATGG	G	0.00487805	0.0103093	0.00680529	0.00566834	0.00876409	0.00288925	0.0884277	0.139659	0.0168338	0.0365152	0.0291217	0.0199963	0.00560561	0.00685504	0.00622975	0.00757576
																		ATGG	N	0	0	0	0	0	0	0	0	0	0	0	0	0	0	0	0
																		ATGG	-	0	0	0	0	0	0	0	0	0	0	0	0	0	0	0	0
																		ATTG	A	0.991972	0.98343	0.989915	0.993385	0.976176	0.990321	0.951242	0.830418	0.990489	0.983349	0.950133	0.961633	0.992831	0.990733	0.991151	0.991482
																		ATTG	T	0.000254842	0	8.69414e-05	6.18238e-05	0	0	0	0	0.000253614	0.000158579	0	0.000106872	0	0	0.00010661	0.000127129
																		ATTG	C	6.37105e-05	0.000385356	8.69414e-05	0.000309119	0.000603136	0.000981905	0.00026571	0.000416406	0.000634035	0.000634317	0.0004	0.00128246	0	0	0.000426439	0.00127129
																		ATTG	G	0.00770897	0.016185	0.00991132	0.0062442	0.0232207	0.00869687	0.0484921	0.169165	0.00862288	0.0158579	0.0494667	0.0369777	0.00716949	0.00926706	0.00831557	0.00711925
																		ATTG	N	0	0	0	0	0	0	0	0	0	0	0	0	0	0	0	0
																		ATTG	-	0	0	0	0	0	0	0	0	0	0	0	0	0	0	0	0
																		CAAG	A	0.944688	0.897775	0.934627	0.941549	0.90395	0.942641	0.76666	0.67618	0.95513	0.882195	0.818438	0.832084	0.948561	0.919592	0.929954	0.93636
																		CAAG	T	0.000172043	0	0.000108413	0	0.0002079	0	0.000407581	0	0	0.000621118	0.000140964	0.0003998	0.000359712	0.000322061	0.000295552	0.000222519
																		CAAG	C	0.000258065	0.000529661	0.000216826	0.000287584	0.000623701	0.000343466	0.000815162	0.000156814	0.000338219	0.00186335	0.000845785	0.0007996	0.000179856	0	0.00147776	0.00133511
																		CAAG	G	0.0548817	0.101695	0.0650477	0.0581638	0.0952183	0.0570153	0.232117	0.323663	0.0445321	0.115321	0.180575	0.166717	0.0508993	0.0800859	0.0682725	0.0620828
																		CAAG	N	0	0	0	0	0	0	0	0	0	0	0	0	0	0	0	0
																		CAAG	-	0	0	0	0	0	0	0	0	0	0	0	0	0	0	0	0
																		CACG	A	0.903511	0.813622	0.820204	0.851049	0.868375	0.905579	0.766466	0.532645	0.918903	0.827695	0.749752	0.780562	0.883109	0.818845	0.859124	0.858074
																		CACG	T	7.96115e-05	0.000527983	0.000229331	8.96218e-05	0	0	0.000231911	0	0.000233372	0	0.000165508	0.000137665	0	0.000125802	0.00013598	0
																		CACG	C	7.96115e-05	0	0.000229331	0.000179244	0.000662544	0.00102187	0.000463822	0.000169147	0.000466744	0.000420256	0.000827541	0.000412996	0	0	0.00108784	0.00108672
																		CACG	G	0.0963299	0.18585	0.179337	0.148683	0.130963	0.0933987	0.232839	0.467185	0.0803967	0.171885	0.249255	0.218888	0.116891	0.181029	0.139652	0.140839
																		CACG	N	0	0	0	0	0	0	0	0	0	0	0	0	0	0	0	0
																		CACG	-	0	0	0	0	0	0	0	0	0	0	0	0	0	0	0	0
																		CAGG	A	0.965688	0.935039	0.952014	0.967547	0.960375	0.954385	0.646881	0.712143	0.735549	0.675622	0.836645	0.866559	0.967328	0.927215	0.969007	0.958913
																		CAGG	T	0.000107562	0	0	0.00015528	0	0	0	0	0.000412882	0.000285796	0	0	0.000291715	0.000287687	0	0
																		CAGG	C	0.000107562	0	0.000192715	0	0.0017043	0.000588582	0	0.000566091	0.00123865	0.000571592	0.00134725	0.000884695	0.00116686	0	0.00126502	0.00169779
																		CAGG	G	0.034097	0.0649606	0.0477934	0.0322981	0.0379207	0.0450265	0.353119	0.287291	0.262799	0.323521	0.162007	0.132557	0.0312135	0.0724971	0.029728	0.0393888
																		CAGG	N	0	0	0	0	0	0	0	0	0	0	0	0	0	0	0	0
																		CAGG	-	0	0	0	0	0	0	0	0	0	0	0	0	0	0	0	0
																		CATG	A	0.932759	0.858118	0.859778	0.886733	0.89683	0.91205	0.720845	0.605038	0.89105	0.815511	0.789331	0.802321	0.899533	0.84459	0.895384	0.890076
																		CATG	T	0.000103767	0	7.65404e-05	0	0.000129938	0.000144655	0	0.000328587	8.92299e-05	0	0.000186846	0	0	0	0.000241051	0.00026713
																		CATG	C	0.000259417	0.000718391	0.000459242	0.000190259	0.000779626	0.00086793	0	0.000328587	0.00115999	0.00156678	0.00112108	0.000665906	0	0	0.000964204	0.00120208
																		CATG	G	0.0668777	0.141164	0.139686	0.113077	0.102261	0.0869377	0.279155	0.394304	0.107701	0.182922	0.209361	0.197013	0.100467	0.15541	0.103411	0.108455
																		CATG	N	0	0	0	0	0	0	0	0	0	0	0	0	0	0	0	0
																		CATG	-	0	0	0	0	0	0	0	0	0	0	0	0	0	0	0	0
																		CCAG	A	0.318619	0.29468	0.289853	0.297505	0.406735	0.413793	0.22183	0.160819	0.404523	0.279415	0.319331	0.315811	0.291848	0.229336	0.320687	0.234697
																		CCAG	T	0.000294291	0	0.000123289	9.74469e-05	0	0	0.00025208	0.000217912	0.000358938	0	0	0	0	0	0.000156128	0.00016909
																		CCAG	C	0.000294291	0	0	0	0.000221533	0.000623182	0	0.000217912	0.000538406	0.000913868	0	0.00110665	0	0	0.000312256	0.000676361
																		CCAG	G	0.680793	0.70532	0.710023	0.702397	0.593044	0.585584	0.777918	0.838745	0.59458	0.719671	0.680669	0.683082	0.708152	0.770664	0.678845	0.764457
																		CCAG	N	0	0	0	0	0	0	0	0	0	0	0	0	0	0	0	0
																		CCAG	-	0	0	0	0	0	0	0	0	0	0	0	0	0	0	0	0
																		CCCG	A	0.312402	0.323728	0.277376	0.23552	0.464648	0.400795	0.235955	0.173393	0.447756	0.241737	0.319914	0.408625	0.294878	0.188246	0.367746	0.181599
																		CCCG	T	0	0	0	8.51789e-05	0.000181291	0.000172831	0	0	0.000122639	0.00019558	0.000388954	0	0	0.000295829	0.000493486	0.000219587
																		CCCG	C	9.22084e-05	0	0.00018767	0.000255537	0.000906454	0.000345662	0.000197122	0	0.000490557	0.00078232	0.000388954	0.00048187	0.000226655	0	0.000394789	0.000658762
																		CCCG	G	0.687506	0.676272	0.722436	0.76414	0.534264	0.598686	0.763848	0.826607	0.551631	0.757285	0.679308	0.590893	0.704896	0.811458	0.631366	0.817523
																		CCCG	N	0	0	0	0	0	0	0	0	0	0	0	0	0	0	0	0
																		CCCG	-	0	0	0	0	0	0	0	0	0	0	0	0	0	0	0	0
																		CCGG	A	0.499783	0.451266	0.503579	0.463001	0.576955	0.597679	0.219666	0.281718	0.376842	0.184455	0.422943	0.491745	0.469511	0.397168	0.465285	0.362105
																		CCGG	T	0.000434405	0.00076746	0	0.000408831	0.000276319	0.000269833	0	0.000282566	0	0.000273673	0	0.000294811	0	0	0.000172712	0.000601504
																		CCGG	C	0	0	0.000204499	0.000204415	0.000276319	0.000269833	0	0	0	0.000273673	0.000348675	0.000737028	0	0	0.000345423	0.000601504
																		CCGG	G	0.499783	0.547966	0.496217	0.536386	0.422492	0.401781	0.780334	0.717999	0.623158	0.814997	0.576709	0.507223	0.530489	0.602832	0.534197	0.636692
																		CCGG	N	0	0	0	0	0	0	0	0	0	0	0	0	0	0	0	0
																		CCGG	-	0	0	0	0	0	0	0	0	0	0	0	0	0	0	0	0
																		CCTG	A	0.347599	0.313187	0.260642	0.308458	0.470196	0.452627	0.226371	0.159835	0.423632	0.200436	0.350216	0.324208	0.298251	0.206017	0.320909	0.264856
																		CCTG	T	0.000290149	0	8.04699e-05	0.000235165	0	0.000143554	0	0.000178987	9.0269e-05	0.000167729	0.000345722	0	0	0.000334262	0	0.000268889
																		CCTG	C	0.000145075	0	8.04699e-05	0.000313553	0.000740466	0.000574218	0	0	0.000812421	0.000335458	0	0.000378453	0	0	0.00034618	0.000537779
																		CCTG	G	0.651966	0.686813	0.739197	0.690993	0.529063	0.546655	0.773629	0.839986	0.575465	0.799061	0.649438	0.675413	0.701749	0.793649	0.678745	0.734337
																		CCTG	N	0	0	0	0	0	0	0	0	0	0	0	0	0	0	0	0
																		CCTG	-	0	0	0	0	0	0	0	0	0	0	0	0	0	0	0	0
																		CGAG	A	0.988802	0.964333	0.984994	0.991673	0.963993	0.988281	0.901732	0.833333	0.975599	0.958998	0.9447	0.952586	0.990018	0.985453	0.985438	0.987561
																		CGAG	T	0.000128717	0	0	0.000387297	0	0	0	0	0.000214041	0	0	0	0.000356506	0.00029994	0	0.000540833
																		CGAG	C	0.000257433	0	0	0.000387297	0.00182315	0.000434028	0.000402739	0.000299222	0.000642123	0.000569476	0	0.000331565	0.000356506	0.00059988	0.00118871	0.00270416
																		CGAG	G	0.0108122	0.0356671	0.0150057	0.00755229	0.0341841	0.0112847	0.0978655	0.166367	0.0235445	0.0404328	0.0552995	0.0470822	0.00926916	0.0136473	0.013373	0.00919416
																		CGAG	N	0	0	0	0	0	0	0	0	0	0	0	0	0	0	0	0
																		CGAG	-	0	0	0	0	0	0	0	0	0	0	0	0	0	0	0	0
																		CGCG	A	0.971925	0.9	0.90926	0.932387	0.889748	0.966297	0.870622	0.681751	0.938726	0.873449	0.879443	0.900969	0.941568	0.908974	0.924178	0.951872
																		CGCG	T	0	0	0	0.000161368	0.000406835	0.000411015	0	0	0.000400481	0	0	0	0	0.000257865	0.000265111	0
																		CGCG	C	0	0	0.000310752	0.000322737	0.000406835	0.00123305	0.000824063	0.00037092	0.00120144	0.000620347	0	0.00161464	0	0.00128932	0.000795334	0.00356506
																		CGCG	G	0.0280751	0.1	0.0904288	0.0671293	0.109439	0.0320592	0.128554	0.317878	0.0596716	0.125931	0.120557	0.0974166	0.058432	0.0894791	0.0747614	0.0445633
																		CGCG	N	0	0	0	0	0	0	0	0	0	0	0	0	0	0	0	0
																		CGCG	-	0	0	0	0	0	0	0	0	0	0	0	0	0	0	0	0
																		CGGG	A	0.992308	0.968109	0.990118	0.993137	0.986595	0.986496	0.886389	0.867107	0.932292	0.867763	0.957135	0.958881	0.991284	0.99365	0.992462	0.99212
																		CGGG	T	0	0	0	0	0	0.000710732	0	0	0	0	0	0.000571102	0	0	0	0
																		CGGG	C	0.0003663	0	0	0	0	0.000710732	0	0	0.000548246	0.000714796	0	0.0011422	0.000792393	0.000334225	0.00179469	0.000788022
																		CGGG	G	0.00732601	0.0318907	0.00988217	0.00686275	0.0134048	0.0120824	0.113611	0.132893	0.0671601	0.131523	0.0428649	0.0394061	0.00792393	0.00601604	0.005743	0.0070922
																		CGGG	N	0	0	0	0	0	0	0	0	0	0	0	0	0	0	0	0
																		CGGG	-	0	0	0	0	0	0	0	0	0	0	0	0	0	0	0	0
																		CGTG	A	0.987826	0.963702	0.984666	0.986397	0.915963	0.98739	0.889062	0.845289	0.965312	0.926275	0.921109	0.951407	0.987622	0.984845	0.988398	0.988952
																		CGTG	T	0	0	0	0.000178987	0.000422297	0	0	0	0.00024777	0	0.000355366	0.000365364	0	0	0	0
																		CGTG	C	0	0.00181488	0	0.000178987	0.00126689	0.000382117	0.000389257	0.000330579	0.00099108	0.00277162	0.000355366	0.00146145	0.000375094	0	0.00113186	0.00142552
																		CGTG	G	0.0121744	0.0344828	0.0153336	0.013245	0.082348	0.0122277	0.110549	0.15438	0.033449	0.0709534	0.0781805	0.0467665	0.012003	0.0151553	0.0104697	0.00962224
																		CGTG	N	0	0	0	0	0	0	0	0	0	0	0	0	0	0	0	0
																		CGTG	-	0	0	0	0	0	0	0	0	0	0	0	0	0	0	0	0
																		CTAG	A	0.987894	0.971998	0.988111	0.990841	0.975484	0.987432	0.92545	0.801989	0.986526	0.974492	0.933611	0.9543	0.992369	0.98568	0.98751	0.986905
																		CTAG	T	0.000139958	0.000383583	0.000104286	0	0	0.000151423	0	0.000121256	0.000325981	0	0	0	0	0.000166514	0	0.000154059
																		CTAG	C	0.000559832	0	0.000104286	0.000355682	0.000412031	0.000605694	0	0.000121256	0.00130392	0.00115075	0.000346681	0.0005506	0.000186116	0.000166514	0.00111698	0.00123248
																		CTAG	G	0.0114066	0.027618	0.0116801	0.00880313	0.0241038	0.011811	0.0745496	0.197769	0.011844	0.0243575	0.0660426	0.0451492	0.00744463	0.0139872	0.0113729	0.0117085
																		CTAG	N	0	0	0	0	0	0	0	0	0	0	0	0	0	0	0	0
																		CTAG	-	0	0	0	0	0	0	0	0	0	0	0	0	0	0	0	0
																		CTCG	A	0.953514	0.840147	0.827159	0.862008	0.914682	0.938481	0.811109	0.59469	0.883306	0.831509	0.838586	0.866464	0.911207	0.833745	0.870786	0.891901
																		CTCG	T	9.26012e-05	0	0.000201329	9.75895e-05	0	0.000158554	0.000387072	0	0	0.000188679	0.000191022	0	0.000375446	0.000102881	0	0
																		CTCG	C	0.000185202	0.000918695	0.000301993	0.000487948	0.00144958	0.00126843	0.000193536	0.000336078	0.00114781	0.00150943	0.00114613	0.000730371	0.000563169	0.000308642	0.00101288	0.00129074
																		CTCG	G	0.046208	0.158934	0.172337	0.137406	0.0838683	0.060092	0.18831	0.404974	0.115546	0.166792	0.160076	0.132806	0.0878543	0.165844	0.128201	0.106809
																		CTCG	N	0	0	0	0	0	0	0	0	0	0	0	0	0	0	0	0
																		CTCG	-	0	0	0	0	0	0	0	0	0	0	0	0	0	0	0	0
																		CTGG	A	0.991574	0.983951	0.991326	0.99341	0.989551	0.990204	0.885833	0.850518	0.963223	0.930849	0.969497	0.970205	0.990557	0.989827	0.987952	0.992893
																		CTGG	T	0	0	0	0	0	0	0	0.000450248	0	0	0	0.000372439	0	0	0.000573723	0
																		CTGG	C	0.000358551	0	0.000271076	0.000506928	0.000614628	0.000425894	0	0	0.000811249	0.000449035	0.0016488	0	0	0	0.00114745	0.000355366
																		CTGG	G	0.00806741	0.0160494	0.00840336	0.00608314	0.00983405	0.00936968	0.114167	0.149032	0.0359654	0.0687023	0.0288541	0.0294227	0.00944334	0.0101732	0.010327	0.00675195
																		CTGG	N	0	0	0	0	0	0	0	0	0	0	0	0	0	0	0	0
																		CTGG	-	0	0	0	0	0	0	0	0	0	0	0	0	0	0	0	0
																		CTTG	A	0.992685	0.977149	0.988767	0.991169	0.979855	0.991081	0.943025	0.822552	0.99126	0.983234	0.945437	0.966861	0.990375	0.988272	0.989997	0.992744
																		CTTG	T	0	0.000496771	0.000192012	0.000153586	0.000172176	0.00014622	0	0	0	0.000372578	0.00016239	0	0	0.000124766	0.000153894	0
																		CTTG	C	0.000384986	0	0.000192012	0	0.00137741	0.000438661	0.000690608	0.000159719	0.00080264	0.00111773	0.0016239	0.000816803	0.000145836	0.000249532	0.000769468	0.000824538
																		CTTG	G	0.00692974	0.0223547	0.0108487	0.00867762	0.018595	0.00833455	0.0562845	0.177288	0.00793722	0.0152757	0.0527769	0.0323221	0.00947936	0.0113537	0.00907972	0.0064314
																		CTTG	N	0	0	0	0	0	0	0	0	0	0	0	0	0	0	0	0
																		CTTG	-	0	0	0	0	0	0	0	0	0	0	0	0	0	0	0	0
																		GAAG	A	0.956796	0.939394	0.960887	0.970642	0.870784	0.961647	0.839483	0.73012	0.96849	0.932444	0.873255	0.886209	0.97044	0.967562	0.96144	0.967528
																		GAAG	T	0	0	0	0	0	0	0	0	0	0	0	0	0.000943396	0.000136295	0.000285633	0
																		GAAG	C	0.000153752	0	0.000238493	0	0.00303145	0.000767067	0	0.000344234	0.00109409	0.000860585	0.00107411	0.000786576	0.000314465	0.000136295	0.00199943	0.000698324
																		GAAG	G	0.0430504	0.0606061	0.0388743	0.0293578	0.126184	0.0375863	0.160517	0.269535	0.0304158	0.0666954	0.125671	0.113005	0.0283019	0.0321657	0.0362753	0.0317737
																		GAAG	N	0	0	0	0	0	0	0	0	0	0	0	0	0	0	0	0
																		GAAG	-	0	0	0	0	0	0	0	0	0	0	0	0	0	0	0	0
																		GACG	A	0.94509	0.824769	0.859052	0.880261	0.84705	0.933719	0.852094	0.62494	0.934255	0.87987	0.80389	0.835106	0.913686	0.862223	0.893182	0.905568
																		GACG	T	0	0	0	0.000416725	0.000388199	0.000339905	0	0	0	0	0.000228833	0.000204583	0	0	0	0
																		GACG	C	0	0	0.000486027	0	0	0	0.000768344	0	0.00134862	0.000590319	0.000686499	0.000409165	0	0.000223664	0.00142045	0.0013363
																		GACG	G	0.05491	0.175231	0.140462	0.119322	0.152562	0.0659415	0.147138	0.37506	0.0643965	0.11954	0.195195	0.16428	0.0863138	0.137553	0.105398	0.0930958
																		GACG	N	0	0	0	0	0	0	0	0	0	0	0	0	0	0	0	0
																		GACG	-	0	0	0	0	0	0	0	0	0	0	0	0	0	0	0	0
																		GAGG	A	0.966141	0.933333	0.976091	0.983877	0.927021	0.960511	0.747399	0.746256	0.867575	0.785762	0.873347	0.888129	0.973961	0.956963	0.981759	0.981318
																		GAGG	T	0.000231911	0	0.000379507	0	0	0	0	0.000831947	0	0	0	0	0	0.000494682	0	0
																		GAGG	C	0.000231911	0.00155039	0	0.000786473	0	0	0.000578035	0	0.00104822	0.000665336	0.000508647	0.00102634	0	0	0.000651466	0
																		GAGG	G	0.0333952	0.0651163	0.0235294	0.0153362	0.0729795	0.039489	0.252023	0.252912	0.131377	0.213573	0.126144	0.110845	0.0260393	0.0425427	0.0175896	0.0186824
																		GAGG	N	0	0	0	0	0	0	0	0	0	0	0	0	0	0	0	0
																		GAGG	-	0	0	0	0	0	0	0	0	0	0	0	0	0	0	0	0
																		GATG	A	0.961555	0.925086	0.934135	0.946232	0.879646	0.956102	0.868975	0.686726	0.926989	0.918374	0.853327	0.871096	0.958412	0.931761	0.951036	0.960372
																		GATG	T	8.85818e-05	0	0	0.000229779	0	0.00019685	0	0	0	0	0.000242836	0	0.000211104	0	0	0
																		GATG	C	0	0	0	0.000344669	0.00106195	0.000393701	0	0.00021725	0.000933053	0.00104203	0.000242836	0.0013221	0.000211104	0	0.000167112	0.000404367
																		GATG	G	0.0383559	0.0749141	0.0658647	0.0531939	0.119292	0.0433071	0.131025	0.313057	0.0720784	0.0805835	0.146187	0.127582	0.0411653	0.0682388	0.0487968	0.0392236
																		GATG	N	0	0	0	0	0	0	0	0	0	0	0	0	0	0	0	0
																		GATG	-	0	0	0	0	0	0	0	0	0	0	0	0	0	0	0	0
																		GCAG	A	0.392296	0.371564	0.391863	0.421347	0.371925	0.436105	0.325054	0.209948	0.507802	0.442972	0.406986	0.419757	0.40613	0.308367	0.424699	0.506829
																		GCAG	T	0	0	0.000475851	0	0.000289436	0.00032352	0	0	0	0	0	0.000674309	0	0.000365364	0.000215146	0
																		GCAG	C	0	0	0	0.000180603	0.000578871	0.00032352	0	0	0.000975293	0.000803213	0.000392465	0.00101146	0.000851426	0.000730727	0.000645439	0.00106701
																		GCAG	G	0.607704	0.628436	0.607661	0.578472	0.627207	0.563248	0.674946	0.790052	0.491222	0.556225	0.592622	0.578557	0.593018	0.690537	0.574441	0.492104
																		GCAG	N	0	0	0	0	0	0	0	0	0	0	0	0	0	0	0	0
																		GCAG	-	0	0	0	0	0	0	0	0	0	0	0	0	0	0	0	0
																		GCCG	A	0.457188	0.444166	0.404273	0.520179	0.486224	0.492032	0.393846	0.303506	0.586169	0.372291	0.455528	0.494807	0.393041	0.293202	0.520378	0.42397
																		GCCG	T	0.000177274	0	0.000211551	0.000496709	0.000388048	0	0	0	0.000158983	0.000424989	0	0	0	0.000259471	0.000181951	0
																		GCCG	C	0	0	0.000211551	0	0.000388048	0.000332005	0	0	0.00111288	0.000849979	0.000982801	0.000783853	0	0	0.000545852	0.000947418
																		GCCG	G	0.542634	0.555834	0.595304	0.479324	0.513	0.507636	0.606154	0.696494	0.41256	0.626434	0.543489	0.504409	0.606959	0.706539	0.478894	0.575083
																		GCCG	N	0	0	0	0	0	0	0	0	0	0	0	0	0	0	0	0
																		GCCG	-	0	0	0	0	0	0	0	0	0	0	0	0	0	0	0	0
																		GCGG	A	0.559882	0.514238	0.444805	0.49078	0.4916	0.613079	0.273673	0.218009	0.357143	0.211028	0.543732	0.483536	0.418782	0.441261	0.58319	0.601675
																		GCGG	T	0	0.00167504	0.000541126	0	0.000884173	0	0	0	0	0.00136147	0	0.00045106	0	0	0.000428816	0
																		GCGG	C	0.000294985	0.00167504	0.000541126	0	0	0	0	0	0	0	0.000728863	0	0	0	0.000428816	0.00239234
																		GCGG	G	0.439823	0.482412	0.554113	0.50922	0.507515	0.386921	0.726327	0.781991	0.642857	0.787611	0.455539	0.516013	0.581218	0.558739	0.415952	0.395933
																		GCGG	N	0	0	0	0	0	0	0	0	0	0	0	0	0	0	0	0
																		GCGG	-	0	0	0	0	0	0	0	0	0	0	0	0	0	0	0	0
																		GCTG	A	0.46246	0.36756	0.355507	0.426063	0.454545	0.45463	0.339926	0.278689	0.454422	0.346431	0.425755	0.480718	0.447247	0.236358	0.49897	0.339461
																		GCTG	T	0	0	0	0.000225073	0	0	0	0	0.000338868	0.000801925	0	0.000264131	0	0	0	0
																		GCTG	C	0.000266241	0	0.000363504	0.000225073	0.000668449	0.000935454	0	0	0.000338868	0.000801925	0.000804829	0.000264131	0.000420345	0.000334784	0.00102951	0
																		GCTG	G	0.537274	0.63244	0.644129	0.573486	0.544786	0.544434	0.660074	0.721311	0.5449	0.651965	0.573441	0.518753	0.552333	0.763308	0.5	0.660539
																		GCTG	N	0	0	0	0	0	0	0	0	0	0	0	0	0	0	0	0
																		GCTG	-	0	0	0	0	0	0	0	0	0	0	0	0	0	0	0	0
																		GGAG	A	0.986483	0.949541	0.987777	0.988678	0.954523	0.982951	0.813194	0.831826	0.972821	0.923077	0.944103	0.935408	0.986967	0.982895	0.987892	0.990017
																		GGAG	T	0	0	0	0	0	0.000587889	0	0.00045208	0.000244858	0	0	0	0.000501253	0	0	0
																		GGAG	C	0	0	0.000381971	0	0.000988631	0.00117578	0	0	0.000979432	0.00108342	0	0.000393856	0.00100251	0.000328947	0.00220143	0.000554631
																		GGAG	G	0.0135168	0.0504587	0.0118411	0.0113216	0.0444884	0.0152851	0.186806	0.167722	0.0259549	0.0758397	0.0558968	0.0641985	0.0115288	0.0167763	0.00990644	0.00942873
																		GGAG	N	0	0	0	0	0	0	0	0	0	0	0	0	0	0	0	0
																		GGAG	-	0	0	0	0	0	0	0	0	0	0	0	0	0	0	0	0
																		GGCG	A	0.968999	0.843049	0.908967	0.920459	0.878924	0.959494	0.822531	0.640523	0.940095	0.876344	0.86601	0.903448	0.951557	0.901255	0.917857	0.937864
																		GGCG	T	0.00088574	0	0	0	0	0	0	0.00163399	0	0	0	0	0	0	0	0
																		GGCG	C	0	0.0044843	0.0013587	0.000425351	0.00224215	0	0.00154321	0	0.000680735	0.00268817	0.00197044	0.00275862	0	0	0.00357143	0.00194175
																		GGCG	G	0.0301151	0.152466	0.0896739	0.0791153	0.118834	0.0405063	0.175926	0.357843	0.059224	0.120968	0.13202	0.0937931	0.0484429	0.0987452	0.0785714	0.0601942
																		GGCG	N	0	0	0	0	0	0	0	0	0	0	0	0	0	0	0	0
																		GGCG	-	0	0	0	0	0	0	0	0	0	0	0	0	0	0	0	0
																		GGGG	A	0.993458	0.983051	0.990561	0.989219	0.978166	0.985583	0.822064	0.861393	0.914263	0.882058	0.952085	0.95611	0.994753	0.990285	0.992349	0.993475
																		GGGG	T	0	0	0	0	0	0	0	0	0	0	0	0	0	0.000607165	0	0
																		GGGG	C	0	0	0.00111049	0	0	0.00262123	0	0	0	0.00125471	0.00266193	0.00172117	0	0.000607165	0.00306044	0
																		GGGG	G	0.00654165	0.0169492	0.00832871	0.0107805	0.0218341	0.0117955	0.177936	0.138607	0.0857372	0.116688	0.0452529	0.0421687	0.00524659	0.0085003	0.00459067	0.00652529
																		GGGG	N	0	0	0	0	0	0	0	0	0	0	0	0	0	0	0	0
																		GGGG	-	0	0	0	0	0	0	0	0	0	0	0	0	0	0	0	0
																		GGTG	A	0.986678	0.96875	0.986957	0.987997	0.948656	0.988869	0.851531	0.844763	0.974709	0.945087	0.909607	0.93883	0.994294	0.982946	0.987719	0.992631
																		GGTG	T	0	0	0.000511509	0.000222272	0	0	0	0	0	0	0	0	0	0	0	0
																		GGTG	C	0	0	0.000255754	0.000444543	0.000959693	0.00234329	0	0	0.000332779	0	0.00103306	0	0.000475511	0.000236855	0.00140351	0.000866927
																		GGTG	G	0.0133224	0.03125	0.0122762	0.0113359	0.0503839	0.00878735	0.148469	0.155237	0.0249584	0.0549133	0.0893595	0.0611702	0.00523062	0.0168167	0.0108772	0.00650195
																		GGTG	N	0	0	0	0	0	0	0	0	0	0	0	0	0	0	0	0
																		GGTG	-	0	0	0	0	0	0	0	0	0	0	0	0	0	0	0	0
																		GTAG	A	0.990516	0.974394	0.988076	0.991565	0.961126	0.991002	0.901046	0.784192	0.985475	0.961552	0.912271	0.943823	0.989026	0.979353	0.989548	0.992667
																		GTAG	T	0	0.000692042	0.000180668	0.000133887	0.000290107	0.00029994	0.000402253	0	0	0	0	0.000238039	0.000274348	0	0	0.000543183
																		GTAG	C	0.000355661	0.000692042	0.000180668	0.000133887	0.00116043	0.00089982	0.000402253	0	0.000492368	0.00170126	0.00169252	0.00190431	0.000548697	0.000349956	0.00160804	0.00135796
																		GTAG	G	0.00912863	0.0242215	0.0115628	0.00816709	0.0374238	0.00779844	0.0981496	0.215808	0.0140325	0.0367472	0.0860367	0.0540348	0.0101509	0.0202975	0.00884422	0.00543183
																		GTAG	N	0	0	0	0	0	0	0	0	0	0	0	0	0	0	0	0
																		GTAG	-	0	0	0	0	0	0	0	0	0	0	0	0	0	0	0	0
																		GTCG	A	0.912058	0.735878	0.755298	0.749901	0.87515	0.883769	0.751599	0.504669	0.854621	0.711149	0.765628	0.804731	0.850945	0.756557	0.802602	0.788105
																		GTCG	T	0.000221239	0	0.000124657	0	0.000481116	0.000258866	0	0.000609013	0.000159058	0	0.000217817	0.000163132	0.00026617	0.000144907	0	0
																		GTCG	C	0.000221239	0	0.000373972	0.000394893	0.00120279	0.00103546	0	0.000203004	0.000636233	0.000860956	0.000653452	0.00179445	0	0.000289813	0.000619451	0.000509771
																		GTCG	G	0.0875	0.264122	0.244203	0.249704	0.123166	0.114937	0.248401	0.494519	0.144584	0.28799	0.2335	0.193312	0.148789	0.243008	0.196779	0.211385
																		GTCG	N	0	0	0	0	0	0	0	0	0	0	0	0	0	0	0	0
																		GTCG	-	0	0	0	0	0	0	0	0	0	0	0	0	0	0	0	0
																		GTGG	A	0.993762	0.976695	0.992754	0.991907	0.970471	0.994263	0.906621	0.820809	0.9834	0.958438	0.966853	0.969349	0.98924	0.992898	0.991471	0.991779
																		GTGG	T	0	0	0	0	0	0	0	0	0	0	0.000466853	0	0.000672495	0.000284091	0	0
																		GTGG	C	0	0.00211864	0	0	0	0.000573723	0.000494071	0	0.000503018	0.00125945	0.000933707	0.000547345	0	0.000284091	0.0010661	0.00241779
																		GTGG	G	0.0062376	0.0211864	0.00724638	0.0080928	0.0295291	0.00516351	0.0928854	0.179191	0.0160966	0.0403023	0.031746	0.030104	0.0100874	0.00653409	0.00746269	0.00580271
																		GTGG	N	0	0	0	0	0	0	0	0	0	0	0	0	0	0	0	0
																		GTGG	-	0	0	0	0	0	0	0	0	0	0	0	0	0	0	0	0
																		GTTG	A	0.99424	0.979353	0.989564	0.991397	0.959665	0.989498	0.928025	0.815068	0.991258	0.981535	0.939629	0.947529	0.992124	0.989342	0.991725	0.991124
																		GTTG	T	0	0	0	0.000102417	0	0	0	0	0.000936622	0.00105513	0.000234907	0	0	0	0	0.000268962
																		GTTG	C	0	0	0	0.000102417	0.000896325	0.000857265	0.000212314	0.000456621	0.000312207	0.000791348	0.000469814	0.00101557	0.000262536	0.0002292	0.000266951	0.000806885
																		GTTG	G	0.00575974	0.0206469	0.0104359	0.0083982	0.0394383	0.00964423	0.0717622	0.184475	0.00749298	0.0166183	0.0596664	0.0514557	0.00761355	0.0104286	0.00800854	0.00779989
																		GTTG	N	0	0	0	0	0	0	0	0	0	0	0	0	0	0	0	0
																		GTTG	-	0	0	0	0	0	0	0	0	0	0	0	0	0	0	0	0
																		TAAG	A	0.921715	0.856681	0.91023	0.940678	0.848103	0.910533	0.75474	0.676973	0.942238	0.882169	0.784525	0.804799	0.94164	0.889518	0.926844	0.938898
																		TAAG	T	5.48216e-05	0	0	0.000192604	0	0.000266667	0.000155424	0.000130463	0	0	0	8.0795e-05	0.000281254	0	0	0.000324149
																		TAAG	C	0.000274108	0.000807428	0.000432003	0.000256805	0.00091047	0.0008	0	0.000391389	0.000582276	0.00145985	0.000803582	0.000727155	0	0.000257533	0.000821982	0.0012966
																		TAAG	G	0.0779563	0.142511	0.0893382	0.0588726	0.150986	0.0884	0.245104	0.322505	0.0571795	0.116371	0.214671	0.194393	0.058079	0.110224	0.0723344	0.0594814
																		TAAG	N	0	0	0	0	0	0	0	0	0	0	0	0	0	0	0	0
																		TAAG	-	0	0	0	0	0	0	0	0	0	0	0	0	0	0	0	0
																		TACG	A	0.895746	0.784524	0.820119	0.846961	0.849997	0.879438	0.81109	0.571969	0.894231	0.789323	0.779556	0.772165	0.863587	0.783639	0.856991	0.848549
																		TACG	T	8.4076e-05	9.0082e-05	4.81997e-05	7.61296e-05	6.29208e-05	3.91053e-05	4.19428e-05	8.99888e-05	0.000129777	3.91665e-05	7.67695e-05	9.97307e-05	0.000198926	9.6907e-05	9.91572e-05	0.000355518
																		TACG	C	0.000231209	0.000180164	0.000120499	0.000209356	0.00081797	0.000743	0.000125828	0.000179978	0.000616443	0.000587498	0.000921234	0.000598384	0.000149194	0.000145361	0.0006941	0.000924346
																		TACG	G	0.103939	0.215206	0.179713	0.152754	0.149122	0.119779	0.188743	0.427762	0.105022	0.21005	0.219446	0.227137	0.136065	0.216119	0.142216	0.150171
																		TACG	N	0	0	0	0	0	0	0	0	0	0	0	0	0	0	0	0
																		TACG	-	0	0	0	0	0	0	0	0	0	0	0	0	0	0	0	0
																		TAGG	A	0.931548	0.871138	0.942237	0.962056	0.945572	0.918697	0.607758	0.690398	0.704218	0.607043	0.803896	0.819325	0.958382	0.920942	0.955675	0.956121
																		TAGG	T	0.000130634	0	0	0	0.000294204	0.000234302	0	0.000520924	0.000134753	0.000596896	0	0	0	0	0	0.000317965
																		TAGG	C	0.000130634	0	0	0.000105988	0.00147102	0.00117151	0.000969697	0.000173641	0.00134753	0.000596896	0.000526454	0.000920245	0.000231214	0.000233209	0.000598982	0.000953895
																		TAGG	G	0.0681907	0.128862	0.0577631	0.0378378	0.0526625	0.0798969	0.391273	0.308908	0.2943	0.391763	0.195578	0.179755	0.0413873	0.0788246	0.0437257	0.0426073
																		TAGG	N	0	0	0	0	0	0	0	0	0	0	0	0	0	0	0	0
																		TAGG	-	0	0	0	0	0	0	0	0	0	0	0	0	0	0	0	0
																		TATG	A	0.868493	0.801497	0.830995	0.869064	0.845259	0.856748	0.687052	0.531581	0.850756	0.751084	0.762677	0.781307	0.868051	0.792411	0.835739	0.837482
																		TATG	T	0.000151914	0	0	0.000126753	0	0	0	0	0.000248741	0.0001239	0.000297398	0.000364246	0.000118022	5.83771e-05	0	0.000128982
																		TATG	C	0.000101276	0.000325415	7.42225e-05	0.000253507	0.00102955	0.000460989	0.00022735	0.000100735	0.000746222	0.000991203	0.000669145	0.000947039	0.000118022	0.000116754	0.000283046	0.00141881
																		TATG	G	0.131254	0.198178	0.16893	0.130556	0.153712	0.142791	0.31272	0.468319	0.148249	0.247801	0.236357	0.217382	0.131712	0.207414	0.163978	0.16097
																		TATG	N	0	0	0	0	0	0	0	0	0	0	0	0	0	0	0	0
																		TATG	-	0	0	0	0	0	0	0	0	0	0	0	0	0	0	0	0
																		TCAG	A	0.248418	0.222838	0.235346	0.275072	0.36569	0.288867	0.168483	0.146369	0.331416	0.196635	0.265837	0.257527	0.235339	0.14764	0.264272	0.194793
																		TCAG	T	0.000218198	0.000426076	0	0.00017192	0	0.000565851	0	0.00027933	0.000100918	0	0	0.000285823	0	9.87557e-05	0.000183268	0
																		TCAG	C	0.000218198	0	7.96432e-05	5.73066e-05	0.000958379	0.000848776	0	0.000139665	0.00060551	0.00115473	0.00054727	0.000285823	0	0	0.000458169	0.00035503
																		TCAG	G	0.751146	0.776736	0.764575	0.724699	0.633352	0.709718	0.831517	0.853212	0.667878	0.80221	0.733616	0.741902	0.764661	0.852262	0.735087	0.804852
																		TCAG	N	0	0	0	0	0	0	0	0	0	0	0	0	0	0	0	0
																		TCAG	-	0	0	0	0	0	0	0	0	0	0	0	0	0	0	0	0
																		TCCG	A	0.32538	0.269717	0.232704	0.220606	0.379758	0.337405	0.241741	0.162162	0.300414	0.159899	0.327845	0.26529	0.202395	0.127114	0.224309	0.249122
																		TCCG	T	4.76259e-05	0	0.000174703	0.000218134	0	0.00012216	0.000279955	0	0.000238739	0.000167785	0.000238607	0	0.000142531	0.000388727	0.000102051	0.000117069
																		TCCG	C	0.000142878	0.00043573	8.73515e-05	0.000290846	0.000389762	0	0.000139978	0.000159923	0.000397899	0.000503356	0.000954426	0.000329417	0	0	0.00081641	0.000468274
																		TCCG	G	0.67443	0.729847	0.767034	0.778885	0.619852	0.662473	0.757839	0.837678	0.69895	0.83943	0.670962	0.73438	0.797463	0.872498	0.774773	0.750293
																		TCCG	N	0	0	0	0	0	0	0	0	0	0	0	0	0	0	0	0
																		TCCG	-	0	0	0	0	0	0	0	0	0	0	0	0	0	0	0	0
																		TCGG	A	0.438159	0.363049	0.382373	0.38926	0.509357	0.437908	0.216031	0.186992	0.246374	0.214726	0.373515	0.368221	0.364503	0.27107	0.488681	0.364576
																		TCGG	T	0.000175685	0	0.000249917	0.000159109	0.000178221	0.000192234	0.000228363	0	0.000226655	0	0	0.000345423	0	0.000225048	0.000246063	0.000295203
																		TCGG	C	8.78426e-05	0	8.33056e-05	0.000159109	0.00160399	0.000192234	0.000228363	0	0.000339982	0.000186881	0.000890736	0.000863558	0.000366703	0	0.000615157	0.000738007
																		TCGG	G	0.561578	0.636951	0.617294	0.610422	0.488861	0.561707	0.783512	0.813008	0.75306	0.785087	0.625594	0.63057	0.63513	0.728705	0.510458	0.634391
																		TCGG	N	0	0	0	0	0	0	0	0	0	0	0	0	0	0	0	0
																		TCGG	-	0	0	0	0	0	0	0	0	0	0	0	0	0	0	0	0
																		TCTG	A	0.508239	0.442586	0.399678	0.353653	0.437726	0.513186	0.236537	0.262194	0.251557	0.313857	0.444857	0.484396	0.423437	0.257863	0.483987	0.538244
																		TCTG	T	5.30687e-05	0	0.000130742	0.000155111	0	0.000323981	0	8.80437e-05	0.00057377	0.000425858	7.72857e-05	0.000247292	0.000243962	0.000105014	0.000155848	0.000223539
																		TCTG	C	0.000132672	0.000185805	0.000130742	0.000155111	0.000645995	0.000388777	0	8.80437e-05	0.000409836	0.000681373	0.000772857	0.000593501	8.13206e-05	5.25072e-05	0.000389621	0.000707872
																		TCTG	G	0.491575	0.557228	0.600017	0.646037	0.561628	0.486101	0.763463	0.73763	0.747459	0.685035	0.554293	0.514763	0.576238	0.74198	0.515468	0.460825
																		TCTG	N	0	0	0	0	0	0	0	0	0	0	0	0	0	0	0	0
																		TCTG	-	0	0	4.35806e-05	0	0	0	0	0	0	0	0	0	0	0	0	0
																		TGAG	A	0.987567	0.975988	0.985048	0.989162	0.967824	0.984429	0.866193	0.837029	0.961677	0.914178	0.942472	0.956586	0.98966	0.977719	0.988566	0.992535
																		TGAG	T	0	0	0	0.000305297	0	0	0	0	0	0	0	0.00024667	0	0	0	0
																		TGAG	C	0.000124332	0	0.000506842	0	0.0010846	0.00131961	0.000852273	0.000773595	0.00127038	0.000420698	0.000328731	0.00049334	0.000492368	0	0.000879507	0.00133298
																		TGAG	G	0.0123088	0.0240124	0.014445	0.0105327	0.0310918	0.0142518	0.132955	0.162197	0.0370527	0.0854018	0.0571992	0.0426739	0.00984737	0.0222813	0.0105541	0.0061317
																		TGAG	N	0	0	0	0	0	0	0	0	0	0	0	0	0	0	0	0
																		TGAG	-	0	0	0	0	0	0	0	0	0	0	0	0	0	0	0	0
																		TGCG	A	0.921156	0.79661	0.871622	0.915157	0.864583	0.933702	0.821429	0.639785	0.867786	0.81358	0.835407	0.908	0.891218	0.871939	0.910549	0.918728
																		TGCG	T	0	0	0	0	0.000868056	0	0	0	0	0	0.000956938	0	0	0	0.000843882	0
																		TGCG	C	0.00043802	0	0.000844595	0	0.000868056	0.00220994	0	0.000768049	0	0.000595593	0	0.0016	0	0.000510204	0.00168776	0.00117786
																		TGCG	G	0.0784056	0.20339	0.127534	0.0848427	0.133681	0.0640884	0.178571	0.359447	0.132214	0.185825	0.163636	0.0904	0.108782	0.127551	0.0869198	0.0800942
																		TGCG	N	0	0	0	0	0	0	0	0	0	0	0	0	0	0	0	0
																		TGCG	-	0	0	0	0	0	0	0	0	0	0	0	0	0	0	0	0
																		TGGG	A	0.991134	0.984658	0.992177	0.994463	0.985476	0.991347	0.861799	0.879377	0.909741	0.816997	0.948205	0.948484	0.991519	0.98933	0.993361	0.988602
																		TGGG	T	0.000305717	0	0	0	0	0	0.00065189	0	0	0.000482859	0	0	0	0	0	0
																		TGGG	C	0	0.0013947	0.000260756	0	0.000726216	0.00108167	0	0	0.000340599	0.000965717	0.00176574	0.00182682	0.000706714	0.000592768	0.0006035	0.00179964
																		TGGG	G	0.00856007	0.013947	0.00756193	0.00553676	0.0137981	0.00757166	0.137549	0.120623	0.0899183	0.181555	0.0500294	0.0496894	0.00777385	0.0100771	0.006035	0.00959808
																		TGGG	N	0	0	0	0	0	0	0	0	0	0	0	0	0	0	0	0
																		TGGG	-	0	0	0	0	0	0	0	0	0	0	0	0	0	0	0	0
																		TGTG	A	0.989224	0.969388	0.98624	0.991268	0.956051	0.984811	0.851022	0.819881	0.96038	0.911797	0.894086	0.933631	0.986718	0.979414	0.988546	0.988242
																		TGTG	T	0	0.00060024	0.000134898	0	0	0.000192271	0.000246245	0	0	0	0	0	0	0	0.000125865	0
																		TGTG	C	0	0.00060024	0.000134898	0.000229779	0.000619003	0.00115362	0.00049249	0	0.000695088	0.00139121	0	0.000769941	0	0.000354925	0.000503461	0.000573559
																		TGTG	G	0.0107761	0.0294118	0.0134898	0.00850184	0.0433302	0.0138435	0.148239	0.180119	0.0389249	0.0868114	0.105914	0.065599	0.0132818	0.0202307	0.0108244	0.0111844
																		TGTG	N	0	0	0	0	0	0	0	0	0	0	0	0	0	0	0	0
																		TGTG	-	0	0	0	0	0	0	0	0	0	0	0	0	0	0	0	0
																		TTAG	A	0.985572	0.968254	0.986564	0.990311	0.976385	0.985476	0.89	0.789988	0.98692	0.960025	0.911108	0.942666	0.991754	0.98545	0.989618	0.990241
																		TTAG	T	0	0	8.95736e-05	0.000203266	0.000145773	0	0	0.000105164	0.000139889	0.000211506	0	0	0	0.000226159	0.000209732	0
																		TTAG	C	0.000114058	0.000690131	8.95736e-05	0.000135511	0.00058309	0.000223439	0	0.000105164	0.000559558	0.000211506	0.000731618	0.000924749	0.000485084	7.53864e-05	0.00146812	0.00107239
																		TTAG	G	0.0143142	0.0310559	0.0132569	0.00935023	0.0228863	0.0143001	0.11	0.209801	0.0123802	0.0395516	0.08816	0.0564097	0.00776134	0.014248	0.00870386	0.00868633
																		TTAG	N	0	0	0	0	0	0	0	0	0	0	0	0	0	0	0	0
																		TTAG	-	0	0	0	0	0	0	0	0	0	0	0	0	0	0	0	0
																		TTCG	A	0.956491	0.843484	0.890895	0.908722	0.912833	0.95381	0.839342	0.650569	0.90027	0.818942	0.872617	0.891477	0.939342	0.890453	0.92253	0.913601
																		TTCG	T	0	0	0.000199097	0	0.000473093	0	0.00013708	0.000221019	7.4985e-05	0.000697269	0	7.16794e-05	0.00010755	0.000187688	0.000226963	0
																		TTCG	C	0.000232916	0	0.000199097	6.54322e-05	0.00153755	0.00101891	0.00027416	0.000331528	0.00074985	0.00127833	0.000811359	0.000860153	0.0002151	0.000187688	0.00105916	0.00192283
																		TTCG	G	0.0432757	0.156516	0.108707	0.0912125	0.0851567	0.0451715	0.160247	0.348878	0.0989052	0.179082	0.126572	0.107591	0.0603356	0.109172	0.076184	0.0844763
																		TTCG	N	0	0	0	0	0	0	0	0	0	0	0	0	0	0	0	0
																		TTCG	-	0	0	0	0	0	0	0	0	0	0	0	0	0	0	0	0
																		TTGG	A	0.992563	0.983051	0.99131	0.99168	0.988708	0.989104	0.863697	0.818231	0.957023	0.901357	0.959309	0.96875	0.99392	0.988111	0.990393	0.989955
																		TTGG	T	0	0	0	0	0.000225836	0.000435825	0	0	0	0.000215378	0.000709723	0.000163613	0	0	0.000417711	0
																		TTGG	C	0.000222	0	0.000449506	0.000227946	0.000451671	0.00108956	0.000447628	0.00036245	0.00174703	0.00129227	0.000946298	0.000981675	0	0	0.00167084	0.00025113
																		TTGG	G	0.00721501	0.0169492	0.00824093	0.00809209	0.0106143	0.00937023	0.135855	0.181406	0.0412299	0.0971355	0.0390348	0.0301047	0.00607983	0.0118888	0.0075188	0.00979407
																		TTGG	N	0	0	0	0	0	0	0	0	0	0	0	0	0	0	0	0
																		TTGG	-	0	0	0	0	0	0	0	0	0	0	0	0	0	0	0	0
																		TTTG	A	0.989556	0.982866	0.988771	0.992857	0.978853	0.987845	0.938141	0.820981	0.990791	0.979985	0.953905	0.965814	0.990625	0.987406	0.990619	0.988581
																		TTTG	T	0.00017777	0	0.000126879	0.000136488	0	8.49979e-05	0	0.000184366	0.000136426	0	0	7.48055e-05	9.76563e-05	6.11359e-05	0.00025355	0
																		TTTG	C	0.000444425	0	0.000380638	0.00022748	0.00337911	0.0041649	0.000110266	0.000368732	0.00047749	0.00153965	0.000835921	0.00127169	0.000390625	0.00030568	0.000338066	0.00121261
																		TTTG	G	0.00982179	0.0171335	0.0107213	0.00677889	0.0177676	0.0079048	0.0617488	0.178466	0.00859482	0.0184758	0.0452591	0.0328396	0.00888672	0.0122272	0.00878972	0.0102061
																		TTTG	N	0	0	0	0	0	0	0	0	0	0	0	0	0	0	0	0
																		TTTG	-	0	0	0	0	0	0	0	0	0	0	0	0	0	0	0	0
																		AAAT	A	0.9804	0.961277	0.97299	0.982884	0.954589	0.972973	0.937886	0.748026	0.989993	0.978022	0.920923	0.918247	0.980043	0.964392	0.976432	0.97676
																		AAAT	T	0	0	0	0.000108331	0	0	0	0.000246792	0.000172533	0.000333	0	0.000357782	0.000307031	0.000156863	0	0
																		AAAT	C	0.000257898	0	0	0.000108331	0.000724638	0.000757767	0.000588755	0.000493583	0.0010352	0.000666001	0.000549149	0.000894454	0	0.000156863	0.0010337	0.00112816
																		AAAT	G	0.0193424	0.0387228	0.02701	0.0168996	0.044686	0.0262693	0.0615249	0.251234	0.00879917	0.020979	0.0785283	0.0805009	0.01965	0.0352941	0.0225346	0.0221119
																		AAAT	N	0	0	0	0	0	0	0	0	0	0	0	0	0	0	0	0
																		AAAT	-	0	0	0	0	0	0	0	0	0	0	0	0	0	0	0	0
																		AACT	A	0.92645	0.745842	0.776386	0.807692	0.904139	0.881121	0.914872	0.585693	0.975595	0.934046	0.831133	0.855569	0.886185	0.801163	0.841209	0.852239
																		AACT	T	0.000128584	0	0.000130463	0.000252207	0.000534045	0.000243605	0	0.000583942	0.000154464	0	0.000614062	0.000172147	0	0	0.00018315	0
																		AACT	C	0.000514337	0	0	0	0.00160214	0.00146163	0.000336474	0.000291971	0.000617856	0.000713012	0.000921093	0.000688587	0	0	0.0010989	0.000536337
																		AACT	G	0.0729073	0.254158	0.223483	0.192055	0.093725	0.117174	0.0847914	0.413431	0.023633	0.0652406	0.167332	0.14357	0.113815	0.198837	0.157509	0.147224
																		AACT	N	0	0	0	0	0	0	0	0	0	0	0	0	0	0	0	0
																		AACT	-	0	0	0	0	0	0	0	0	0	0	0	0	0	0	0	0
																		AAGT	A	0.975385	0.921162	0.966189	0.979417	0.95641	0.962189	0.886296	0.725046	0.928324	0.874372	0.881933	0.876945	0.983322	0.95027	0.971391	0.97591
																		AAGT	T	0.000112397	0	0.000469594	0	0	0.000360101	0	0	0	0	0	0.000361925	0	0.000186254	0.000264901	0
																		AAGT	C	0.000224795	0	0	0	0.00042735	0.0014404	0	0	0.00057648	0.00041876	0.00105652	0	0.000340368	0	0.000264901	0.000560224
																		AAGT	G	0.0242778	0.0788382	0.0333412	0.0205834	0.0431624	0.0360101	0.113704	0.274954	0.0710992	0.125209	0.11701	0.122693	0.0163376	0.0495437	0.0280795	0.0235294
																		AAGT	N	0	0	0	0	0	0	0	0	0	0	0	0	0	0	0	0
																		AAGT	-	0	0	0	0	0	0	0	0	0	0	0	0	0	0	0	0
																		AATT	A	0.982689	0.966667	0.956511	0.972427	0.961855	0.980564	0.952858	0.788716	0.976106	0.960339	0.927964	0.937699	0.9678	0.947236	0.968069	0.978719
																		AATT	T	0	0.000694444	0.000240935	0.000196252	0	0.000208986	0	0	0	0	0	0	0	0.000104482	0.000342114	0
																		AATT	C	0.000448471	0	0.000240935	9.81258e-05	0.000913659	0.00104493	0.000455477	0.000189322	0.0010923	0.000891266	0.00212565	0.00182343	0.000453515	0.000208965	0.00057019	0.000376648
																		AATT	G	0.0168625	0.0326389	0.0430069	0.027279	0.0372316	0.0181818	0.0466864	0.211094	0.0228017	0.0387701	0.0699103	0.0604771	0.031746	0.0524501	0.0310184	0.020904
																		AATT	N	0	0	0	0	0	0	0	0	0	0	0	0	0	0	0	0
																		AATT	-	0	0	0	0	0	0	0	0	0	0	0	0	0	0	0	0
																		ACAT	A	0.389274	0.364367	0.35903	0.358883	0.513892	0.452328	0.528652	0.212121	0.604709	0.552101	0.468118	0.459304	0.448242	0.289239	0.408092	0.385599
																		ACAT	T	0.000310013	0	0	0.000232037	0.000205804	0	0	0	0	0.000191902	0.000219877	0	0.000245881	0	0	0
																		ACAT	C	0.000103338	0	0.000113366	0.000154691	0.000205804	0.000203293	0	0.000210438	0.000963789	0.000767607	0.000659631	0.000411072	0	0.000125865	0.000462428	0
																		ACAT	G	0.610313	0.635633	0.640857	0.64073	0.485697	0.547469	0.471348	0.787668	0.394327	0.446939	0.531003	0.540285	0.551512	0.710636	0.591445	0.614401
																		ACAT	N	0	0	0	0	0	0	0	0	0	0	0	0	0	0	0	0
																		ACAT	-	0	0	0	0	0	0	0	0	0	0	0	0	0	0	0	0
																		ACCT	A	0.570296	0.470774	0.392345	0.419643	0.654493	0.588432	0.460091	0.261523	0.648256	0.555934	0.590639	0.596916	0.441332	0.35401	0.48659	0.394248
																		ACCT	T	9.78378e-05	0	0	0.000372024	0.000830048	0	0	0	0	0.000619771	0	0.000146843	0	0	0.000450755	0
																		ACCT	C	9.78378e-05	0.000789889	0.000236995	0	0.000622536	0.000983671	0.00021631	0	0.00055371	0.000619771	0.000575484	0.000146843	0.000311236	0.000107504	0.000676133	0.00061187
																		ACCT	G	0.429508	0.528436	0.607418	0.579985	0.344055	0.410584	0.539693	0.738477	0.35119	0.442826	0.408786	0.40279	0.558357	0.645883	0.512283	0.60514
																		ACCT	N	0	0	0	0	0	0	0	0	0	0	0	0	0	0	0	0
																		ACCT	-	0	0	0	0	0	0	0	0	0	0	0	0	0	0	0	0
																		ACGT	A	0.545098	0.469622	0.465521	0.503153	0.614418	0.565556	0.442136	0.251244	0.525764	0.398712	0.532329	0.506267	0.463039	0.452864	0.520428	0.491647
																		ACGT	T	0.00015083	0	0	0.000511335	0.000369686	0	0	0	0	0.000644122	0.000367377	0.000348189	0	0	0	0
																		ACGT	C	0.00015083	0	0	0	0.000739372	0.000354359	0.00118694	0	0	0	0.000734754	0.000696379	0	0.000196812	0.00109242	0.00128502
																		ACGT	G	0.4546	0.530378	0.534479	0.496335	0.384473	0.434089	0.556677	0.748756	0.474236	0.600644	0.466569	0.492688	0.536961	0.54694	0.478479	0.507068
																		ACGT	N	0	0	0	0	0	0	0	0	0	0	0	0	0	0	0	0
																		ACGT	-	0	0	0	0	0	0	0	0	0	0	0	0	0	0	0	0
																		ACTT	A	0.525246	0.405355	0.366686	0.461279	0.644774	0.541538	0.572619	0.253663	0.736265	0.623944	0.549804	0.54274	0.462722	0.350903	0.440344	0.388295
																		ACTT	T	0	0	0.000237107	0.000164596	0	0	0.000252589	0.00475737	0.000119175	0	0	0.000248849	0.000216732	0.000120337	0.00026455	0.000508906
																		ACTT	C	0.000163934	0	0.000118554	0.000164596	0.0010012	0.000161943	0	0	0.000238351	0	0.000560643	0.00124425	0.000216732	0.000240674	0.000396825	0.000763359
																		ACTT	G	0.47459	0.594645	0.632958	0.538392	0.354225	0.4583	0.427128	0.741579	0.263377	0.376056	0.449636	0.455767	0.536844	0.648736	0.558995	0.610433
																		ACTT	N	0	0	0	0	0	0	0	0	0	0	0	0	0	0	0	0
																		ACTT	-	0	0	0	0	0	0	0	0	0	0	0	0	0	0	0	0
																		AGAT	A	0.989518	0.980952	0.984299	0.990672	0.97241	0.986782	0.942288	0.817968	0.987196	0.975718	0.960712	0.964885	0.993227	0.983345	0.989791	0.98801
																		AGAT	T	0.000249563	0	0	0	0.00726041	0.00182315	0	0	0.000182916	0	0.000370645	0	0.000398406	0	0.000217202	0
																		AGAT	C	0.000249563	0	0	0.000169607	0.00193611	0.000455789	0	0.000336474	0.000914578	0.00121408	0.00111193	0.000390168	0	0	0.00130321	0.00179856
																		AGAT	G	0.00998253	0.0190476	0.0157014	0.00915875	0.018393	0.0109389	0.057712	0.181696	0.0117066	0.0230676	0.0378058	0.0347249	0.0063745	0.0166554	0.0086881	0.0101918
																		AGAT	N	0	0	0	0	0	0	0	0	0	0	0	0	0	0	0	0
																		AGAT	-	0	0	0	0	0	0	0	0	0	0	0	0	0	0	0	0
																		AGCT	A	0.946292	0.855639	0.842577	0.833732	0.858604	0.926742	0.914348	0.636983	0.980057	0.955634	0.847755	0.8818	0.901445	0.837147	0.866197	0.872502
																		AGCT	T	0.000255754	0.00150376	0	0.000217628	0	0	0.00109111	0	0	0	0	0	0	0	0	0
																		AGCT	C	0.000255754	0	0.000815661	0.000217628	0.00120337	0.000512295	0.000545554	0.000523834	0.001221	0.000704225	0.00164294	0.00049456	0	0	0.000391236	0.00142721
																		AGCT	G	0.0531969	0.142857	0.156607	0.165832	0.140193	0.0727459	0.0840153	0.362493	0.018722	0.043662	0.150602	0.117705	0.0985552	0.162853	0.133412	0.12607
																		AGCT	N	0	0	0	0	0	0	0	0	0	0	0	0	0	0	0	0
																		AGCT	-	0	0	0	0	0	0	0	0	0	0	0	0	0	0	0	0
																		AGGT	A	0.99428	0.988701	0.991889	0.992669	0.993272	0.99438	0.953808	0.8921	0.987882	0.980989	0.976164	0.979264	0.996965	0.99398	0.991189	0.988934
																		AGGT	T	0.000248694	0	0	0	0	0	0	0	0	0.000543183	0	0	0	0	0	0
																		AGGT	C	0	0	0.00038625	0	0.000611621	0.00129702	0	0	0.00210748	0.00108637	0.000554324	0.00103681	0.000758725	0.000354108	0.000800961	0
																		AGGT	G	0.00547128	0.0112994	0.00772499	0.00733064	0.00611621	0.00432339	0.0461923	0.1079	0.0100105	0.0173819	0.0232816	0.0196993	0.00227618	0.00566572	0.00800961	0.0110664
																		AGGT	N	0	0	0	0	0	0	0	0	0	0	0	0	0	0	0	0
																		AGGT	-	0	0	0	0	0	0	0	0	0	0	0	0	0	0	0	0
																		AGTT	A	0.990597	0.980284	0.989057	0.993108	0.990264	0.994642	0.949454	0.878759	0.990079	0.98879	0.970754	0.971704	0.99512	0.99271	0.993016	0.991715
																		AGTT	T	0	0	0	0.000102859	0	0	0	0	0	0	0.000332336	0	0	0	0	0.000251067
																		AGTT	C	0.000138274	0	0	0.000102859	0.00069541	0	0.00034153	0.000626566	0.000374392	0.00140121	0.00232635	0.00155473	0.000325309	0	0.0010744	0.000753201
																		AGTT	G	0.00926438	0.0197161	0.0109434	0.00668587	0.00904033	0.00535771	0.0502049	0.120614	0.00954699	0.0098085	0.0265869	0.0267413	0.00455433	0.0072904	0.00590921	0.00728094
																		AGTT	N	0	0	0	0	0	0	0	0	0	0	0	0	0	0	0	0
																		AGTT	-	0	0	0	0	0	0	0	0	0	0	0	0	0	0	0	0
																		ATAT	A	0.991127	0.974673	0.980641	0.98637	0.981187	0.987025	0.967788	0.797795	0.992931	0.984015	0.955695	0.963087	0.991421	0.982962	0.987814	0.98599
																		ATAT	T	0	0	0	0.000104844	0	0.000223714	0	0.00020803	0	0.000524109	0	0	0	0.000121699	0.000152323	0
																		ATAT	C	0.000381643	0	0.000119503	0.000314531	0.000964785	0.00134228	0	0.00041606	0.000628338	0.00157233	0.000872144	0.00134228	0.000231857	0.000243398	0.000913938	0.00124135
																		ATAT	G	0.00849156	0.0253268	0.01924	0.0132103	0.0178485	0.0114094	0.0322122	0.201581	0.00644046	0.0138889	0.0434328	0.0355705	0.00834686	0.0166728	0.0111196	0.0127682
																		ATAT	N	0	0	0	0	0	0	0	0	0	0	0	0	0	0	0	0
																		ATAT	-	0	0	0	0	0	0	0	0	0	0	0	0	0	0	0	0
																		ATCT	A	0.796269	0.62622	0.595717	0.64872	0.792039	0.769378	0.80013	0.382498	0.927686	0.805852	0.743024	0.755857	0.718744	0.625379	0.71716	0.686141
																		ATCT	T	0.000260304	0	0	0.00016465	0	0.000191865	0	0	0.000278668	0	0.000182382	0	0.00020004	0	0.000193461	0.000295814
																		ATCT	C	8.67679e-05	0.00069735	0	0	0.000609261	0.000575595	0.000216076	0	0.000836004	0.00059312	0.000547146	0.000886413	0.00060012	0.000112397	0.000290192	0.00118326
																		ATCT	G	0.203384	0.373082	0.404283	0.351116	0.207352	0.229854	0.199654	0.617502	0.0711997	0.193555	0.256247	0.243257	0.280456	0.374508	0.282356	0.31238
																		ATCT	N	0	0	0	0	0	0	0	0	0	0	0	0	0	0	0	0
																		ATCT	-	0	0	0	0	0	0	0	0	0	0	0	0	0	0	0	0
																		ATGT	A	0.993897	0.98806	0.989724	0.992882	0.989232	0.997352	0.968551	0.855958	0.993194	0.991492	0.973765	0.984091	0.995	0.99115	0.991741	0.990769
																		ATGT	T	0.000138715	0	0	0.000142369	0.000347343	0	0.000424989	0	0.000658617	0.000567215	0	0	0.000416667	0	0.000317662	0.00043956
																		ATGT	C	0.000277431	0	0.000489356	0.000142369	0.000694686	0.000331016	0	0	0.000878156	0	0.000308642	0.000757576	0	0	0.000952986	0.00043956
																		ATGT	G	0.00568734	0.0119403	0.00978713	0.00683371	0.0097256	0.00231711	0.0310242	0.144042	0.00526894	0.00794101	0.0259259	0.0151515	0.00458333	0.00884956	0.00698856	0.00835165
																		ATGT	N	0	0	0	0	0	0	0	0	0	0	0	0	0	0	0	0
																		ATGT	-	0	0	0	0	0	0	0	0	0	0	0	0	0	0	0	0
																		ATTT	A	0.99307	0.982847	0.991641	0.993812	0.991354	0.993701	0.984519	0.905349	0.994578	0.992096	0.980361	0.98566	0.992144	0.992853	0.991095	0.991947
																		ATTT	T	6.79394e-05	0	8.98796e-05	0	0.000154392	0	0	0.000160154	0.000142674	0.000405351	0.000928875	0	0	0	0.000156226	0.000315806
																		ATTT	C	0.000543515	0	0.000269639	0.000458365	0.000463177	0.00146499	0.000297708	0	0.000713369	0.00182408	0.00145966	0.00152284	0.00017854	8.71536e-05	0.000781128	0.000947418
																		ATTT	G	0.00631836	0.0171527	0.00799928	0.00572956	0.00802841	0.00483446	0.0151831	0.0944907	0.00456556	0.00567491	0.0172505	0.0128173	0.0076772	0.00705944	0.00796751	0.00678983
																		ATTT	N	0	0	0	0	0	0	0	0	0	0	0	0	0	0	0	0
																		ATTT	-	0	0	0	0	0	0	0	0	0	0	0	0	0	0	0	0
																		CAAT	A	0.959441	0.922151	0.927739	0.949697	0.924342	0.95207	0.873605	0.632591	0.984105	0.96223	0.851575	0.879233	0.947278	0.909676	0.935484	0.947914
																		CAAT	T	9.32401e-05	0	0	0.000104581	0	0	0	0.000218436	0	0	0.000266951	0	0	0	0.000377287	0.000493705
																		CAAT	C	0.00018648	0.000707714	0.000442413	0.000627484	0.00126518	0.000726216	0	0	0	0.00119904	0.000800854	0.000159744	0.000245218	0	0.000565931	0.000246853
																		CAAT	G	0.0402797	0.0771408	0.0718183	0.0495712	0.0743927	0.0472041	0.126395	0.367191	0.0158948	0.0365707	0.147357	0.120607	0.0524767	0.0903235	0.0635729	0.0513453
																		CAAT	N	0	0	0	0	0	0	0	0	0	0	0	0	0	0	0	0
																		CAAT	-	0	0	0	0	0	0	0	0	0	0	0	0	0	0	0	0
																		CACT	A	0.94373	0.83222	0.790261	0.802605	0.897852	0.924994	0.88851	0.601921	0.972284	0.93201	0.834664	0.838132	0.872301	0.811286	0.847709	0.87304
																		CACT	T	0.000189143	0	0.000146671	0.000469428	0	0	0	0	0	0	0.000469704	0.00575895	0	0.000154178	0.0002151	0
																		CACT	C	9.45716e-05	0	0.000586682	0.000234714	0.00110132	0.000508518	0	0	0.00111607	0.000902527	0.000939408	0.00164541	0	0.000154178	0.0010755	0.00102801
																		CACT	G	0.0559864	0.16778	0.209006	0.196691	0.101046	0.0744978	0.11149	0.398079	0.0265997	0.0670878	0.163927	0.154463	0.127699	0.188406	0.151	0.125932
																		CACT	N	0	0	0	0	0	0	0	0	0	0	0	0	0	0	0	0
																		CACT	-	0	0	0	0	0	0	0	0	0	0	0	0	0	0	0	0
																		CAGT	A	0.946121	0.902326	0.920554	0.937346	0.955344	0.944243	0.781529	0.70303	0.82531	0.68177	0.813514	0.835443	0.927403	0.89248	0.912142	0.917285
																		CAGT	T	0	0	0	0	0.000475059	0	0	0	0	0	0	0.000666223	0.000511247	0.000310752	0.000377074	0
																		CAGT	C	0.000405104	0	0.000242954	0	0.000950119	0.000659848	0.000636943	0.00040404	0.00148883	0.000533049	0.00135135	0.00199867	0.000511247	0.000310752	0.000377074	0.0011409
																		CAGT	G	0.0534738	0.0976744	0.0792031	0.0626538	0.0432304	0.0550973	0.217834	0.296566	0.173201	0.317697	0.185135	0.161892	0.0715746	0.106899	0.0871041	0.0815744
																		CAGT	N	0	0	0	0	0	0	0	0	0	0	0	0	0	0	0	0
																		CAGT	-	0	0	0	0	0	0	0	0	0	0	0	0	0	0	0	0
																		CATT	A	0.956049	0.916034	0.869736	0.905263	0.941579	0.953078	0.885916	0.697954	0.961842	0.913436	0.85389	0.875812	0.901719	0.845024	0.88871	0.89723
																		CATT	T	0.000176866	0	0	9.15332e-05	0	0	0.000517777	0.000179469	0.000254388	0.000220264	0	0.000487013	0.000179019	0.000220921	0.000179211	0.000187196
																		CATT	C	8.8433e-05	0	0.000178444	9.15332e-05	0.000781555	0.000529194	0.000690369	0.000358938	0.00101755	0.00176211	0.0010931	0.000649351	0.000358038	0.000110461	0.00125448	0.00112317
																		CATT	G	0.0436859	0.0839661	0.130086	0.0945538	0.0576397	0.0463927	0.112875	0.301508	0.0368863	0.0845815	0.145017	0.123052	0.0977444	0.154645	0.109857	0.10146
																		CATT	N	0	0	0	0	0	0	0	0	0	0	0	0	0	0	0	0
																		CATT	-	0	0	0	0	0	0	0	0	0	0	0	0	0	0	0	0
																		CCAT	A	0.38475	0.344141	0.273022	0.325999	0.482836	0.437726	0.394091	0.168433	0.608099	0.504907	0.384746	0.463368	0.367863	0.239226	0.451788	0.320731
																		CCAT	T	8.73439e-05	0	0	0	0	0	0.000250376	0.000294464	0	0.000272628	0.000282486	0	0	0.000259605	0.00022141	0
																		CCAT	C	0.000262032	0	0	0.000158869	0.00122599	0	0	0	0	0.000817884	0	0.000344768	0.000432526	0	0.000885642	0.000179179
																		CCAT	G	0.614901	0.655859	0.726978	0.673842	0.515938	0.562274	0.605658	0.831272	0.391901	0.494002	0.614972	0.536287	0.631704	0.760514	0.547105	0.67909
																		CCAT	N	0	0	0	0	0	0	0	0	0	0	0	0	0	0	0	0
																		CCAT	-	0	0	0	0	0	0	0	0	0	0	0	0	0	0	0	0
																		CCCT	A	0.440113	0.383901	0.287547	0.295611	0.591032	0.513753	0.318107	0.223108	0.478879	0.379951	0.492784	0.477393	0.343231	0.193293	0.353062	0.350887
																		CCCT	T	0.00011812	0	0.000164501	0	0.000245038	0.000239177	0.000411523	0	0	0	0	0.0002405	0.000291121	0	0	0
																		CCCT	C	0.000236239	0	0.000329001	0	0.00122519	0.000478354	0	0	0.000197394	0.000808407	0.000883652	0.000481	0	0	0.000204792	0
																		CCCT	G	0.559532	0.616099	0.711959	0.704389	0.407498	0.48553	0.681481	0.776892	0.520924	0.61924	0.506333	0.521886	0.656477	0.806707	0.646734	0.649113
																		CCCT	N	0	0	0	0	0	0	0	0	0	0	0	0	0	0	0	0
																		CCCT	-	0	0	0	0	0	0	0	0	0	0	0	0	0	0	0	0
																		CCGT	A	0.551715	0.48806	0.334134	0.431396	0.567132	0.533156	0.316709	0.217423	0.46319	0.227937	0.499598	0.432782	0.409457	0.294616	0.425033	0.376734
																		CCGT	T	0	0	0.00030021	0	0	0	0	0	0	0	0	0	0	0	0.000869187	0.000355745
																		CCGT	C	0.000259875	0	0	0	0.00043592	0	0	0.000366032	0.000601805	0	0	0.00178651	0.000537346	0	0	0.00106724
																		CCGT	G	0.448025	0.51194	0.665566	0.568604	0.432432	0.466844	0.683291	0.782211	0.536209	0.772063	0.500402	0.565431	0.590005	0.705384	0.574098	0.621843
																		CCGT	N	0	0	0	0	0	0	0	0	0	0	0	0	0	0	0	0
																		CCGT	-	0	0	0	0	0	0	0	0	0	0	0	0	0	0	0	0
																		CCTT	A	0.435728	0.368764	0.31789	0.27932	0.555507	0.483652	0.397372	0.179141	0.562179	0.442153	0.453903	0.491841	0.309229	0.243017	0.340089	0.253612
																		CCTT	T	0.00023301	0	0.000310238	0.000118106	0.000220264	0	0.000312891	0	0	0.000206228	0	0.000539447	0.000252845	0	0.000117151	0
																		CCTT	C	0.00015534	0.000723066	0.000103413	0.000236211	0.000881057	0.000398724	0	0.000245399	0.000570451	0.000412456	0.000921942	0.000539447	0	0	0.000468604	0.000444543
																		CCTT	G	0.563883	0.630513	0.681696	0.720326	0.443392	0.515949	0.602315	0.820613	0.43725	0.557228	0.545175	0.50708	0.690518	0.756983	0.659325	0.745944
																		CCTT	N	0	0	0	0	0	0	0	0	0	0	0	0	0	0	0	0
																		CCTT	-	0	0	0	0	0	0	0	0	0	0	0	0	0	0	0	0
																		CGAT	A	0.989714	0.987673	0.98398	0.992928	0.970023	0.992826	0.937416	0.842776	0.992733	0.977604	0.970291	0.962591	0.992492	0.974835	0.988072	0.994368
																		CGAT	T	0	0	0	0.000186116	0.000565611	0	0	0	0.000363372	0	0	0	0	0	0	0
																		CGAT	C	0.000223614	0	0.000308071	0	0	0.000551876	0.000672948	0	0	0.000520833	0.00224215	0.000912409	0	0.000412541	0	0
																		CGAT	G	0.0100626	0.0123267	0.0157116	0.00688628	0.0294118	0.00662252	0.0619112	0.157224	0.00690407	0.021875	0.0274664	0.0364964	0.00750751	0.0247525	0.0119284	0.00563236
																		CGAT	N	0	0	0	0	0	0	0	0	0	0	0	0	0	0	0	0
																		CGAT	-	0	0	0	0	0	0	0	0	0	0	0	0	0	0	0	0
																		CGCT	A	0.967849	0.854478	0.870914	0.852281	0.875128	0.955919	0.91863	0.695088	0.983775	0.951057	0.891341	0.910236	0.89776	0.867818	0.909352	0.897807
																		CGCT	T	0	0	0	0	0.00102775	0	0	0	0	0	0	0.00104987	0	0	0	0
																		CGCT	C	0	0	0.000838223	0	0.00256937	0.00148588	0	0	0.0015829	0	0	0.00104987	0	0.000313972	0	0.00139991
																		CGCT	G	0.0321508	0.145522	0.128248	0.147719	0.121274	0.0425953	0.0813704	0.304912	0.0146419	0.0489433	0.108659	0.087664	0.10224	0.131868	0.0906481	0.100793
																		CGCT	N	0	0	0	0	0	0	0	0	0	0	0	0	0	0	0	0
																		CGCT	-	0	0	0	0	0	0	0	0	0	0	0	0	0	0	0	0
																		CGGT	A	0.995274	0.988539	0.990312	0.987485	0.981511	0.993555	0.930415	0.849322	0.968142	0.922465	0.965877	0.972275	0.991507	0.9849	0.9889	0.99114
																		CGGT	T	0	0	0	0	0.000803859	0	0	0	0.000884956	0	0	0.00063012	0	0	0	0
																		CGGT	C	0	0	0	0.000595948	0	0.00214823	0	0	0.000884956	0	0.000947867	0.00126024	0	0	0.00201816	0.001772
																		CGGT	G	0.00472555	0.0114613	0.00968784	0.011919	0.0176849	0.00429646	0.0695847	0.150678	0.0300885	0.0775348	0.0331754	0.0258349	0.00849257	0.0151	0.00908174	0.00708801
																		CGGT	N	0	0	0	0	0	0	0	0	0	0	0	0	0	0	0	0
																		CGGT	-	0	0	0	0	0	0	0	0	0	0	0	0	0	0	0	0
																		CGTT	A	0.993842	0.983759	0.989148	0.991112	0.970548	0.995103	0.960191	0.880423	0.990568	0.976562	0.974075	0.966835	0.993114	0.986529	0.984791	0.988259
																		CGTT	T	0.000136855	0	0	0	0	0.000326477	0	0	0	0.000651042	0.000345662	0	0	0	0	0
																		CGTT	C	0.00027371	0.00116009	0	0.000301296	0.000906208	0.000652955	0.000398089	0	0.00109673	0.00260417	0.00138265	0.000720981	0	0.000224517	0.000691324	0.00171821
																		CGTT	G	0.00574791	0.0150812	0.010852	0.00858692	0.0285455	0.00391773	0.0394108	0.119577	0.00833516	0.0201823	0.0241963	0.0324441	0.00688637	0.0132465	0.0145178	0.0100229
																		CGTT	N	0	0	0	0	0	0	0	0	0	0	0	0	0	0	0	0
																		CGTT	-	0	0	0	0	0	0	0	0	0	0	0	0	0	0	0	0
																		CTAT	A	0.990708	0.978378	0.983754	0.988027	0.981672	0.993182	0.960938	0.795923	0.994741	0.989337	0.951385	0.967618	0.989551	0.986598	0.986557	0.985064
																		CTAT	T	0.000119133	0	0.000160849	0.000219684	0.000277701	0	0	0.000234302	0.000181357	0.000333222	0	0.000308404	0	0.000209402	0.000349162	0.000233372
																		CTAT	C	0	0	0.000643397	0.000329525	0.000555401	0.000227273	0	0	0.000906783	0.000999667	0.000883913	0.000462606	0	0.000104701	0.00139665	0.00140023
																		CTAT	G	0.00917322	0.0216216	0.0154415	0.0114236	0.0174951	0.00659091	0.0390625	0.203843	0.0041712	0.00933022	0.0477313	0.0316114	0.010449	0.0130876	0.0116969	0.0133022
																		CTAT	N	0	0	0	0	0	0	0	0	0	0	0	0	0	0	0	0
																		CTAT	-	0	0	0	0	0	0	0	0	0	0	0	0	0	0	0	0
																		CTCT	A	0.910173	0.760239	0.701319	0.700228	0.879804	0.87874	0.882479	0.611717	0.966187	0.917084	0.839466	0.846331	0.801472	0.729759	0.781272	0.750159
																		CTCT	T	0.000324675	0	0.000138793	0.000126807	0	0	0	0.000681199	0.000316006	0	0	0	0.000474947	0	0.000173732	0.00021245
																		CTCT	C	0	0	0	0.000126807	0.000979192	0.000262467	0.00030525	0	0.000632011	0.000501002	0.00061665	0.000530504	0.000237473	0.000136073	0.000173732	0.000849798
																		CTCT	G	0.0895022	0.239761	0.298543	0.299518	0.119217	0.120997	0.117216	0.387602	0.0328646	0.0824148	0.159918	0.153139	0.197815	0.270105	0.218381	0.248778
																		CTCT	N	0	0	0	0	0	0	0	0	0	0	0	0	0	0	0	0
																		CTCT	-	0	0	0	0	0	0	0	0	0	0	0	0	0	0	0	0
																		CTGT	A	0.993779	0.98827	0.988178	0.992006	0.990552	0.992952	0.969568	0.844718	0.994255	0.981271	0.954906	0.967026	0.987236	0.988863	0.990277	0.99277
																		CTGT	T	0.000222173	0	0	0.000347584	0	0	0	0	0	0.000567537	0.000417537	0	0.000398883	0	0.000486145	0.000451875
																		CTGT	C	0	0	0.000514007	0.000173792	0.00151172	0	0	0	0.00076599	0	0.00125261	0.000899281	0.000398883	0	0.000486145	0.00135563
																		CTGT	G	0.00599867	0.0117302	0.0113081	0.00747306	0.00793651	0.00704846	0.0304325	0.155282	0.00497894	0.0181612	0.0434238	0.0320743	0.0119665	0.0111374	0.00875061	0.0054225
																		CTGT	N	0	0	0	0	0	0	0	0	0	0	0	0	0	0	0	0
																		CTGT	-	0	0	0	0	0	0	0	0	0	0	0	0	0	0	0	0
																		CTTT	A	0.993296	0.985003	0.990106	0.993616	0.989112	0.993045	0.981458	0.883172	0.994939	0.990721	0.983656	0.981237	0.99226	0.990937	0.990977	0.992563
																		CTTT	T	0.000174125	0	0.000111173	7.01508e-05	0	0	0.00125	0.000224669	0	0.000299312	0	0.000694927	0.000188786	0	0	0.000181389
																		CTTT	C	0.000261188	0	0.000333519	0.000280603	0.00128096	0.000323468	0.000208333	0.000224669	0.000749766	0.000897935	0.000690608	0.00138985	0.000566358	0.00027465	0.00160417	0.00126973
																		CTTT	G	0.0062685	0.014997	0.00944969	0.00603297	0.00960717	0.00663109	0.0170833	0.116378	0.00431115	0.00808141	0.0156538	0.0166782	0.00698509	0.00878879	0.00741929	0.00598585
																		CTTT	N	0	0	0	0	0	0	0	0	0	0	0	0	0	0	0	0
																		CTTT	-	0	0	0	0	0	0	0	0	0	0	0	0	0	0	0	0
																		GAAT	A	0.986579	0.964527	0.981103	0.986871	0.946121	0.981694	0.952586	0.810477	0.993017	0.986598	0.936228	0.945591	0.989123	0.976887	0.986453	0.984201
																		GAAT	T	9.29887e-05	0	5.59097e-05	0	9.79624e-05	8.43597e-05	0.000431034	0	6.7792e-05	0.000310231	0	7.90826e-05	0.000132644	0	0	0
																		GAAT	C	0.000216974	0	0.000279548	0.000187559	0.000685737	0.00109668	0.000215517	0	0.000610128	0.000930694	0.000629327	0.000316331	0.000198965	0.000165686	0.00102547	0.001036
																		GAAT	G	0.0131114	0.035473	0.018562	0.0129415	0.0530956	0.017125	0.0467672	0.189523	0.00630466	0.0121611	0.0631424	0.0540134	0.0105452	0.0229476	0.0125216	0.014763
																		GAAT	N	0	0	0	0	0	0	0	0	0	0	0	0	0	0	0	0
																		GAAT	-	0	0	0	0	0	0	0	0	0	0	0	0	0	0	0	0
																		GACT	A	0.952024	0.790576	0.807342	0.84632	0.911007	0.934211	0.941265	0.648943	0.985899	0.954282	0.860219	0.881593	0.904945	0.838913	0.880168	0.880204
																		GACT	T	0	0.0017452	0.000284576	0.000102659	0	0	0.000502008	0	0.000391696	0	0.000364964	0.000717618	0	0	0.000299581	0
																		GACT	C	0.000428357	0	0.000284576	0.000307977	0.00117096	0.00101215	0	0	0.00274187	0.00289352	0.000729927	0.00107643	0.0010989	0	0.000599161	0.000849618
																		GACT	G	0.0475477	0.207679	0.192089	0.15327	0.087822	0.0647773	0.0582329	0.351057	0.0109675	0.0428241	0.138686	0.116613	0.093956	0.161087	0.118933	0.118946
																		GACT	N	0	0	0	0	0	0	0	0	0	0	0	0	0	0	0	0
																		GACT	-	0	0	0	0	0	0	0	0	0	0	0	0	0	0	0	0
																		GAGT	A	0.975199	0.953125	0.96173	0.963937	0.956929	0.966518	0.897436	0.736935	0.910326	0.909475	0.880246	0.919418	0.978102	0.955407	0.980442	0.983906
																		GAGT	T	0.00044287	0	0	0	0	0	0	0.000587199	0	0	0	0	0.000608273	0	0.000630915	0
																		GAGT	C	0	0	0.000382702	0.000542299	0	0.0014881	0.000777001	0	0.00163043	0	0.00307062	0.00111919	0	0.000512558	0.000630915	0.000731529
																		GAGT	G	0.0243578	0.046875	0.0378875	0.0355206	0.0430712	0.031994	0.101787	0.262478	0.0880435	0.0905245	0.116684	0.0794628	0.0212895	0.04408	0.0182965	0.0153621
																		GAGT	N	0	0	0	0	0	0	0	0	0	0	0	0	0	0	0	0
																		GAGT	-	0	0	0	0	0	0	0	0	0	0	0	0	0	0	0	0
																		GATT	A	0.976006	0.960082	0.953766	0.963758	0.945244	0.980144	0.957837	0.774938	0.966183	0.952081	0.942213	0.943314	0.963757	0.934627	0.972222	0.969269
																		GATT	T	0	0	0	0	0.000799361	0.00051573	0	0	0.000433557	0.000630517	0.000259134	0	0	0.000510725	0.000272331	0
																		GATT	C	0.000529287	0	0.00022553	0.000536913	0.000799361	0.000773595	0	0.000615764	0.000867115	0.000630517	0	0.00290698	0	0.000340483	0.00108932	0.000830565
																		GATT	G	0.0234651	0.0399181	0.0460081	0.0357047	0.0531575	0.0185663	0.0421625	0.224446	0.0325168	0.0466583	0.0575279	0.0537791	0.0362426	0.0645216	0.0264161	0.0299003
																		GATT	N	0	0	0	0	0	0	0	0	0	0	0	0	0	0	0	0
																		GATT	-	0	0	0	0	0	0	0	0	0	0	0	0	0	0	0	0
																		GCAT	A	0.492167	0.384615	0.47077	0.511322	0.414996	0.532512	0.599381	0.200131	0.71942	0.670481	0.540366	0.529794	0.494579	0.367279	0.488464	0.455897
																		GCAT	T	0.000223814	0	0	0	0	0	0.000343879	0.000328084	0	0.000457666	0.000269107	0	0.000699545	0	0	0
																		GCAT	C	0	0	0.000385877	0.000158353	0.000989854	0.000246305	0	0.000328084	0.00115942	0.000915332	0.00188375	0.000556896	0	0.000208681	0.00157315	0.000401849
																		GCAT	G	0.50761	0.615385	0.528844	0.488519	0.584014	0.467241	0.400275	0.799213	0.27942	0.328146	0.457481	0.469649	0.504722	0.632513	0.509963	0.543701
																		GCAT	N	0	0	0	0	0	0	0	0	0	0	0	0	0	0	0	0
																		GCAT	-	0	0	0	0	0	0	0	0	0	0	0	0	0	0	0	0
																		GCCT	A	0.605175	0.51711	0.448353	0.45554	0.587179	0.621284	0.529331	0.303175	0.632157	0.605142	0.612174	0.637427	0.510381	0.415986	0.549719	0.588385
																		GCCT	T	0.000177211	0	0.000319795	0.00868357	0.0003663	0	0.000458295	0	0.000296648	0	0	0	0.000432526	0.0305506	0	0
																		GCCT	C	0.000177211	0	0	0.000521014	0.000732601	0.00146789	0	0	0.000889944	0.00028885	0.000434783	0.000417711	0	0.00035524	0.00125078	0.00169972
																		GCCT	G	0.394471	0.48289	0.551327	0.535255	0.411722	0.377248	0.470211	0.696825	0.366657	0.39457	0.387391	0.362155	0.489187	0.553108	0.449031	0.409915
																		GCCT	N	0	0	0	0	0	0	0	0	0	0	0	0	0	0	0	0
																		GCCT	-	0	0	0	0	0	0	0	0	0	0	0	0	0	0	0	0
																		GCGT	A	0.630996	0.501114	0.533686	0.517157	0.477555	0.578993	0.461438	0.271672	0.584586	0.395105	0.506787	0.560742	0.493164	0.501847	0.591529	0.608652
																		GCGT	T	0.000461255	0	0	0.000490196	0	0	0	0	0	0	0	0	0	0	0	0
																		GCGT	C	0	0	0	0.000490196	0	0.000868056	0	0	0.000484731	0	0	0	0.000976562	0	0	0.00402414
																		GCGT	G	0.368542	0.498886	0.466314	0.481863	0.522445	0.420139	0.538562	0.728328	0.41493	0.604895	0.493213	0.439258	0.505859	0.498153	0.408471	0.387324
																		GCGT	N	0	0	0	0	0	0	0	0	0	0	0	0	0	0	0	0
																		GCGT	-	0	0	0	0	0	0	0	0	0	0	0	0	0	0	0	0
																		GCTT	A	0.523582	0.505185	0.435494	0.431806	0.535135	0.610753	0.615056	0.278314	0.657875	0.665035	0.581775	0.608312	0.44561	0.348595	0.555136	0.472583
																		GCTT	T	0	0	0.000414164	0.000263296	0	0	0	0	0.000382263	0	0.000479616	0.000215332	0	0.000212947	0.000377644	0
																		GCTT	C	0.00039801	0	0	0	0.0004158	0	0.00106781	0	0.00114679	0.00108755	0.000479616	0.000215332	0.000552181	0	0.00151057	0
																		GCTT	G	0.47602	0.494815	0.564092	0.56793	0.464449	0.389247	0.383876	0.721686	0.340596	0.333877	0.417266	0.391258	0.553838	0.651193	0.442976	0.527417
																		GCTT	N	0	0	0	0	0	0	0	0	0	0	0	0	0	0	0	0
																		GCTT	-	0	0	0	0	0	0	0	0	0	0	0	0	0	0	0	0
																		GGAT	A	0.991376	0.974249	0.988466	0.989495	0.975532	0.989121	0.913056	0.803877	0.979879	0.977936	0.955836	0.948478	0.992505	0.989856	0.986285	0.990727
																		GGAT	T	0	0	0.000111982	0.00020202	0	0	0	0	0.000638774	0	0	0	0	0	0	0.000488043
																		GGAT	C	0.000118133	0	0.000223964	0.000606061	0.00145645	0.000882094	0.00028885	0	0.000638774	0	0	0.00058548	0.000214133	0	0.000806777	0.000976086
																		GGAT	G	0.00850561	0.0257511	0.0111982	0.00969697	0.0230119	0.00999706	0.0866551	0.196123	0.0188438	0.0220638	0.044164	0.0509368	0.00728051	0.0101445	0.0129084	0.00780869
																		GGAT	N	0	0	0	0	0	0	0	0	0	0	0	0	0	0	0	0
																		GGAT	-	0	0	0	0	0	0	0	0	0	0	0	0	0	0	0	0
																		GGCT	A	0.980633	0.878882	0.873494	0.894523	0.889139	0.955665	0.905681	0.707134	0.982353	0.957284	0.894549	0.92048	0.938776	0.888201	0.92178	0.894891
																		GGCT	T	0	0	0	0	0	0	0	0	0	0	0	0.000750188	0	0	0	0
																		GGCT	C	0	0	0.000753012	0	0.000749064	0	0.00214362	0	0.000840336	0.00219058	0	0	0	0.000687994	0.000674309	0
																		GGCT	G	0.0193673	0.121118	0.125753	0.105477	0.110112	0.044335	0.0921758	0.292866	0.0168067	0.0405257	0.105451	0.0787697	0.0612245	0.111111	0.0775455	0.105109
																		GGCT	N	0	0	0	0	0	0	0	0	0	0	0	0	0	0	0	0
																		GGCT	-	0	0	0	0	0	0	0	0	0	0	0	0	0	0	0	0
																		GGGT	A	0.993986	0.987138	0.989229	0.996795	0.984375	0.989717	0.938753	0.84801	0.973684	0.956272	0.966972	0.981625	0.989071	0.988177	0.9869	0.986229
																		GGGT	T	0	0	0	0	0	0	0	0	0	0	0	0.000967118	0	0	0	0
																		GGGT	C	0	0	0	0	0.000919118	0.00128535	0	0	0.00101215	0	0.000917431	0	0.00182149	0.000985222	0.00174672	0.00211864
																		GGGT	G	0.00601403	0.0128617	0.0107705	0.00320513	0.0147059	0.00899743	0.0612472	0.15199	0.0253036	0.0437284	0.0321101	0.0174081	0.00910747	0.0108374	0.0113537	0.0116525
																		GGGT	N	0	0	0	0	0	0	0	0	0	0	0	0	0	0	0	0
																		GGGT	-	0	0	0	0	0	0	0	0	0	0	0	0	0	0	0	0
																		GGTT	A	0.993411	0.984429	0.986892	0.985492	0.978926	0.991918	0.950226	0.881878	0.992015	0.982578	0.94704	0.975574	0.991965	0.982065	0.990258	0.989605
																		GGTT	T	0	0	0.000344947	0	0	0	0	0	0	0	0	0	0	0.000543478	0	0
																		GGTT	C	0.000263574	0	0	0.000345423	0.00100351	0.00146951	0.000754148	0	0.000469704	0	0.000623053	0	0.00073046	0.000543478	0.00127065	0.002079
																		GGTT	G	0.00632578	0.0155709	0.012763	0.0141623	0.0200702	0.00661278	0.0490196	0.118122	0.00751527	0.0174216	0.0523364	0.024426	0.0073046	0.0168478	0.00847099	0.00831601
																		GGTT	N	0	0	0	0	0	0	0	0	0	0	0	0	0	0	0	0
																		GGTT	-	0	0	0	0	0	0	0	0	0	0	0	0	0	0	0	0
																		GTAT	A	0.99134	0.976395	0.98662	0.99014	0.974676	0.992636	0.960171	0.792762	0.99439	0.985837	0.946555	0.959371	0.992748	0.983682	0.98897	0.989436
																		GTAT	T	0.00015193	0.00107296	0	0.000399734	0	0	0	0.000341413	0.000590493	0.000429185	0.000308928	0	0	0.000254972	0.000290276	0.000278009
																		GTAT	C	0.000303859	0	0.000438693	0.000266489	0.000844119	0.000589102	0	0	0.000295247	0.000429185	0.00123571	0.000858369	0	0.000254972	0.000580552	0
																		GTAT	G	0.00820419	0.0225322	0.0129414	0.00919387	0.0244795	0.00677467	0.0398287	0.206897	0.00472394	0.0133047	0.0518999	0.0397711	0.00725163	0.0158083	0.0101597	0.0102863
																		GTAT	N	0	0	0	0	0	0	0	0	0	0	0	0	0	0	0	0
																		GTAT	-	0	0	0	0	0	0	0	0	0	0	0	0	0	0	0	0
																		GTCT	A	0.866918	0.696768	0.633684	0.670456	0.837066	0.814712	0.853429	0.507692	0.944649	0.863524	0.773493	0.804773	0.714081	0.675876	0.70119	0.674384
																		GTCT	T	0	0	0	0	0	0.000278629	0	0	0	0	0	0	0.000357398	0.00025582	0	0
																		GTCT	C	0.000171497	0	0.000206143	0.000473709	0	0.00139315	0	0	0.000691882	0.000620347	0.000443262	0.000761615	0	0	0.000466527	0.000300661
																		GTCT	G	0.13291	0.303232	0.36611	0.32907	0.162934	0.183617	0.146571	0.492308	0.0546587	0.135856	0.226064	0.194466	0.285561	0.323868	0.298344	0.325316
																		GTCT	N	0	0	0	0	0	0	0	0	0	0	0	0	0	0	0	0
																		GTCT	-	0	0	0	0	0	0	0	0	0	0	0	0	0	0	0	0
																		GTGT	A	0.99313	0.988024	0.993499	0.992254	0.980851	0.993443	0.976798	0.856052	0.994263	0.986815	0.974592	0.975875	0.993873	0.994388	0.991987	0.993706
																		GTGT	T	0.000371333	0	0	0	0	0	0	0	0	0	0	0	0	0	0	0
																		GTGT	C	0.000185667	0	0.000295508	0	0.00159574	0	0	0.000587544	0.000441306	0.000693963	0	0	0	0	0.000421763	0.000786782
																		GTGT	G	0.00631266	0.011976	0.00620567	0.00774622	0.0175532	0.00655738	0.0232019	0.143361	0.00529568	0.0124913	0.0254083	0.0241249	0.00612745	0.00561241	0.00759173	0.00550747
																		GTGT	N	0	0	0	0	0	0	0	0	0	0	0	0	0	0	0	0
																		GTGT	-	0	0	0	0	0	0	0	0	0	0	0	0	0	0	0	0
																		GTTT	A	0.99542	0.993019	0.993155	0.992182	0.987941	0.995329	0.982421	0.878725	0.994176	0.990277	0.980236	0.9788	0.990076	0.993305	0.993606	0.99089
																		GTTT	T	0.000109039	0	0	0.0001241	0.000301477	0	0	0	0.000161786	0.000373972	0.000294985	0.000597193	0	0	0	0.000828157
																		GTTT	C	0.000218079	0	0	0.000248201	0.00120591	0.000934143	0.000283527	0	0.00177965	0.00112191	0.00147493	0.000597193	0	0.00013947	0.000825083	0.00124224
																		GTTT	G	0.00425254	0.0069808	0.00684505	0.00744602	0.0105517	0.00373657	0.0172952	0.121275	0.00388287	0.00822737	0.0179941	0.020006	0.00992366	0.00655509	0.00556931	0.00703934
																		GTTT	N	0	0	0	0	0	0	0	0	0	0	0	0	0	0	0	0
																		GTTT	-	0	0	0	0	0	0	0	0	0	0	0	0	0	0	0	0
																		TAAT	A	0.945512	0.887709	0.915133	0.940277	0.909457	0.940773	0.855052	0.64622	0.982523	0.959808	0.8356	0.85081	0.942109	0.891739	0.929363	0.945862
																		TAAT	T	6.36537e-05	0.00101163	0	0	0.000155039	0	0.000200481	0.000142653	0	0.000192308	0	0.000128502	0.000229727	0	0.000321079	0
																		TAAT	C	0.000254615	0	0.000253336	0.000485555	0.000465116	0.000515021	0.000601443	0.000285307	0.000822453	0.000769231	0.00069735	0.000642508	0	0.000238987	0.000481618	0.000773395
																		TAAT	G	0.0541693	0.11128	0.0846141	0.0592377	0.0899225	0.0587124	0.144146	0.353352	0.0166547	0.0392308	0.163703	0.148419	0.0576614	0.108022	0.0698346	0.0533643
																		TAAT	N	0	0	0	0	0	0	0	0	0	0	0	0	0	0	0	0
																		TAAT	-	0	0	0	0	0	0	0	0	0	0	0	0	0	0	0	0
																		TACT	A	0.863176	0.733598	0.709598	0.812403	0.880207	0.850614	0.877507	0.524234	0.945359	0.898978	0.813682	0.826961	0.84119	0.753292	0.844669	0.778229
																		TACT	T	8.1057e-05	0	9.85416e-05	9.44599e-05	0.000224753	0.000199581	9.37207e-05	0	0.000138332	9.29368e-05	0.000206676	0.000279908	0	5.22575e-05	5.49843e-05	0.000140095
																		TACT	C	0.000162114	0.000662691	0.000295625	4.723e-05	0.00119868	0.000598743	0.000281162	0.000452967	0.000968322	0.000836431	0.00103338	0.000615798	0.000388765	0.00020903	0.000769781	0.00126086
																		TACT	G	0.136581	0.265739	0.290008	0.187456	0.11837	0.148588	0.122118	0.475313	0.0535344	0.100093	0.185078	0.172144	0.158422	0.246446	0.154506	0.22037
																		TACT	N	0	0	0	0	0	0	0	0	0	0	0	0	0	0	0	0
																		TACT	-	0	0	0	0	0	0	0	0	0	0	0	0	0	0	0	0
																		TAGT	A	0.928581	0.859721	0.890236	0.92615	0.943958	0.919745	0.731009	0.66176	0.779298	0.709084	0.80529	0.818753	0.914596	0.868962	0.919968	0.919037
																		TAGT	T	0	0	0	0.00011854	0.000291886	0.000254777	0	0.000342349	0.000683995	0	0.000489836	0.000149544	0.000451875	0	0.000315706	0
																		TAGT	C	0	0	0	0	0.000583771	0.000764331	0	0	0.000227998	0	0.000734754	0.000747719	0.000451875	0	0.00047356	0.00116077
																		TAGT	G	0.0714188	0.140279	0.109764	0.0737316	0.0551664	0.0792357	0.268991	0.337898	0.21979	0.290916	0.193485	0.18035	0.0845007	0.131038	0.0792423	0.0798027
																		TAGT	N	0	0	0	0	0	0	0	0	0	0	0	0	0	0	0	0
																		TAGT	-	0	0	0	0	0	0	0	0	0	0	0	0	0	0	0	0
																		TATT	A	0.918803	0.85394	0.778607	0.838729	0.905468	0.902609	0.817148	0.638475	0.940698	0.863723	0.825328	0.825339	0.816766	0.765257	0.809945	0.821159
																		TATT	T	7.14133e-05	0	0.000175639	0	0.000170329	0	0.000329761	0	0	0.000189538	0	0.000113122	0	0.000378465	0	0
																		TATT	C	7.14133e-05	0	0.000263458	0.000230167	0.00204394	0.00057971	0.00016488	0.000163586	0.000967399	0.00113723	0.000845189	0.000904977	0.000181061	0	0.00131148	0.000599736
																		TATT	G	0.0810541	0.14606	0.220954	0.16104	0.0923182	0.0968116	0.182358	0.361361	0.0583341	0.134951	0.173827	0.173643	0.183053	0.234365	0.188743	0.178242
																		TATT	N	0	0	0	0	0	0	0	0	0	0	0	0	0	0	0	0
																		TATT	-	0	0	0	0	0	0	0	0	0	0	0	0	0	0	0	0
																		TCAT	A	0.204366	0.238034	0.239581	0.232281	0.396006	0.305532	0.271228	0.115783	0.509421	0.332138	0.327141	0.275458	0.217257	0.148942	0.274615	0.177758
																		TCAT	T	0.00016415	0.000646831	0.000271223	0.000216747	0.000179921	0	0.000206101	0	0.000117028	0.000275862	0.000283607	0.000127291	0	0.000129853	0.000405186	0.00014988
																		TCAT	C	8.20749e-05	0	0.000271223	0.000144498	0.000179921	0.000425532	0	0.00043122	0.00093622	0	0.000283607	0.000127291	0	0.000129853	0.000202593	0.00014988
																		TCAT	G	0.795387	0.76132	0.759877	0.767358	0.603634	0.694043	0.728566	0.883786	0.489526	0.667586	0.672292	0.724287	0.782743	0.850799	0.724777	0.821942
																		TCAT	N	0	0	0	0	0	0	0	0	0	0	0	0	0	0	0	0
																		TCAT	-	0	0	0	0	0	0	0	0	0	0	0	0	0	0	0	0
																		TCCT	A	0.337473	0.269424	0.224695	0.25518	0.515687	0.386807	0.293327	0.169952	0.404239	0.240265	0.428305	0.443557	0.269275	0.211288	0.280726	0.228796
																		TCCT	T	0.000141113	0	0.000119646	9.6367e-05	0.000397141	0	0	0	0.000150331	0.000244918	0.000414422	0	0.00058117	0.000157208	0.000307645	0
																		TCCT	C	0	0	0.000239292	9.6367e-05	0.000992851	0.000214179	0.000231696	0	0.000150331	0.000244918	0.000828844	0.000270709	0	0.000157208	0.000461467	0
																		TCCT	G	0.662386	0.730576	0.774946	0.744628	0.482923	0.612979	0.706441	0.830048	0.59546	0.759246	0.570452	0.556172	0.730143	0.788398	0.718505	0.771204
																		TCCT	N	0	0	0	0	0	0	0	0	0	0	0	0	0	0	0	0
																		TCCT	-	0	0	0	0	0	0	0	0	0	0	0	0	0	0	0	0
																		TCGT	A	0.376768	0.337945	0.297337	0.341483	0.504876	0.417523	0.212974	0.157121	0.285742	0.156104	0.388627	0.383401	0.306218	0.229833	0.342369	0.282019
																		TCGT	T	0.00016835	0	0	0	0	0.000285388	0	0	0.000196386	0	0	0	0	0	0.0002442	0
																		TCGT	C	0	0	0	0	0.00125826	0	0	0.00075358	0.000589159	0	0.00100942	0.00090212	0	0	0.0002442	0
																		TCGT	G	0.623064	0.662055	0.702663	0.658517	0.493866	0.582192	0.787026	0.842125	0.713472	0.843896	0.610363	0.615697	0.693782	0.770167	0.657143	0.717981
																		TCGT	N	0	0	0	0	0	0	0	0	0	0	0	0	0	0	0	0
																		TCGT	-	0	0	0	0	0	0	0	0	0	0	0	0	0	0	0	0
																		TCTT	A	0.321823	0.239143	0.206548	0.220341	0.471187	0.3477	0.354181	0.164635	0.491606	0.314887	0.397783	0.393202	0.229484	0.160831	0.342896	0.224052
																		TCTT	T	6.17703e-05	0	8.57045e-05	0.000307825	0.000345066	0.000132205	0	0.000181917	0.000318742	0.000311769	0.000316706	0	0	0	0.000168748	0
																		TCTT	C	0	0	0	0.000184695	0.000517598	0.000528821	0	0.000181917	0.000212495	0.000467654	0.000633413	0.000419639	0.000185667	0	0.00042187	0.00085191
																		TCTT	G	0.678115	0.760857	0.793366	0.779166	0.52795	0.651639	0.645819	0.835001	0.507862	0.684334	0.601267	0.606379	0.77033	0.839169	0.656514	0.775096
																		TCTT	N	0	0	0	0	0	0	0	0	0	0	0	0	0	0	0	0
																		TCTT	-	0	0	0	0	0	0	0	0	0	0	0	0	0	0	0	0
																		TGAT	A	0.989492	0.982348	0.982801	0.98644	0.978398	0.989065	0.884112	0.806262	0.980033	0.946903	0.955815	0.953788	0.986122	0.97838	0.984087	0.987108
																		TGAT	T	0	0	0.000273	0	0	0	0	0.000326158	0	0	0	0.000757576	0	0	0.00041876	0
																		TGAT	C	0.000591979	0	0	0.000343289	0	0.000705467	0	0.000326158	0	0	0.00125052	0.000505051	0.000396511	0	0.000837521	0.00112108
																		TGAT	G	0.00991564	0.0176523	0.016926	0.0132166	0.0216022	0.0102293	0.115888	0.193085	0.0199667	0.0530973	0.0429346	0.0449495	0.0134814	0.0216204	0.0146566	0.0117713
																		TGAT	N	0	0	0	0	0	0	0	0	0	0	0	0	0	0	0	0
																		TGAT	-	0	0	0	0	0	0	0	0	0	0	0	0	0	0	0	0
																		TGCT	A	0.949954	0.851931	0.837272	0.770713	0.891368	0.928184	0.877982	0.673187	0.968924	0.92126	0.844622	0.910239	0.886628	0.816022	0.868077	0.923077
																		TGCT	T	0	0	0	0	0	0	0	0	0	0	0	0	0.000968992	0	0.00100705	0
																		TGCT	C	0	0	0	0	0	0	0	0	0.000796813	0.00112486	0.00132802	0.000664894	0	0	0.00100705	0
																		TGCT	G	0.0500463	0.148069	0.162728	0.229287	0.108632	0.0718157	0.122018	0.326813	0.0302789	0.0776153	0.15405	0.0890957	0.112403	0.183978	0.129909	0.0769231
																		TGCT	N	0	0	0	0	0	0	0	0	0	0	0	0	0	0	0	0
																		TGCT	-	0	0	0	0	0	0	0	0	0	0	0	0	0	0	0	0
																		TGGT	A	0.991685	0.9754	0.98829	0.99295	0.989803	0.99289	0.924284	0.869565	0.954321	0.899354	0.967358	0.976705	0.99177	0.985867	0.991176	0.991429
																		TGGT	T	0.00026824	0.00123001	0.000234192	0.000180766	0	0	0	0	0	0	0.000518135	0	0	0.000763942	0	0
																		TGGT	C	0.00026824	0	0	0.000180766	0	0.000418235	0	0	0	0.00113938	0	0	0	0	0.000326797	0.000714286
																		TGGT	G	0.00777897	0.0233702	0.0114754	0.00668836	0.0101966	0.00669176	0.0757162	0.130435	0.0456786	0.0995063	0.0321244	0.0232945	0.00823045	0.013369	0.00849673	0.00785714
																		TGGT	N	0	0	0	0	0	0	0	0	0	0	0	0	0	0	0	0
																		TGGT	-	0	0	0	0	0	0	0	0	0	0	0	0	0	0	0	0
																		TGTT	A	0.991134	0.979143	0.983368	0.989096	0.9828	0.987924	0.917899	0.846706	0.987615	0.963902	0.960802	0.962426	0.988463	0.982376	0.989954	0.988123
																		TGTT	T	0.000224467	0	0	0	0	0	0	0.000624415	0.000213538	0.000731707	0	0	0.000339328	0	0	0
																		TGTT	C	0.000224467	0	0.000297	0.000125329	0.000793861	0.00100637	0	0.000312207	0.000213538	0.000487805	0.000911577	0.000762922	0.000339328	0	0.000784806	0
																		TGTT	G	0.00841751	0.0208575	0.016335	0.0107783	0.0164065	0.0110701	0.0821013	0.152357	0.0119581	0.034878	0.0382862	0.036811	0.0108585	0.0176236	0.00926071	0.0118774
																		TGTT	N	0	0	0	0	0	0	0	0	0	0	0	0	0	0	0	0
																		TGTT	-	0	0	0	0	0	0	0	0	0	0	0	0	0	0	0	0
																		TTAT	A	0.988432	0.9776	0.986239	0.991768	0.983558	0.989382	0.939588	0.774333	0.993401	0.987486	0.944795	0.956767	0.991637	0.985398	0.990132	0.989738
																		TTAT	T	7.71188e-05	0	0.000299162	0	0.00016442	0.000149544	0.00019425	0.000269614	0.000124517	0.000373552	0.000157729	0.00011288	0	0	0.000124906	0
																		TTAT	C	0.000154238	0	0.000199442	0.000158316	0.000328839	0.000448632	0	0.000674036	0.00049807	0.000933881	0.000946372	0.000903036	0.000533808	0.000105053	0.000624532	0.000209424
																		TTAT	G	0.0113365	0.0224	0.0132629	0.00807409	0.0159487	0.0100194	0.0602176	0.224724	0.00597684	0.0112066	0.0541009	0.042217	0.00782918	0.0144973	0.00911816	0.0100524
																		TTAT	N	0	0	0	0	0	0	0	0	0	0	0	0	0	0	0	0
																		TTAT	-	0	0	0	0	0	0	0	0	0	0	0	0	0	0	0	0
																		TTCT	A	0.922376	0.756501	0.791648	0.790802	0.875108	0.901625	0.914437	0.638692	0.977008	0.925574	0.877562	0.863825	0.85637	0.789466	0.832267	0.809959
																		TTCT	T	6.11696e-05	0	7.40412e-05	7.49008e-05	0.000172503	0.000149054	0.00013245	0.000139179	7.56315e-05	0	0	0	0	0	0.000108425	0
																		TTCT	C	0.000244678	0.00157604	7.40412e-05	0.000299603	0.000517509	0.000447161	0.00013245	0	0.0012101	0.000593824	0.000344412	0.000618976	0.000154607	0.0001459	0.000433698	0.000472739
																		TTCT	G	0.0773183	0.241923	0.208204	0.208823	0.124202	0.0977791	0.085298	0.361169	0.0217062	0.0738321	0.122094	0.135556	0.143476	0.210388	0.167191	0.189568
																		TTCT	N	0	0	0	0	0	0	0	0	0	0	0	0	0	0	0	0
																		TTCT	-	0	0	0	0	0	0	0	0	0	0	0	0	0	0	0	0
																		TTGT	A	0.992151	0.983871	0.991749	0.993576	0.98836	0.991617	0.953815	0.820218	0.984778	0.969225	0.946614	0.963907	0.990661	0.985605	0.991039	0.991403
																		TTGT	T	0.000107515	0	0.000183352	0.00012596	0	0	0	0.000622084	0	0	0	0.000579039	0	0	0	0
																		TTGT	C	0.000107515	0	0.000183352	0.00012596	0.00102705	0.000299401	0	0	0.00163934	0.00222469	0.000305064	0.000386026	0.000259403	0.000533144	0.000560067	0.000929368
																		TTGT	G	0.00763359	0.016129	0.00788412	0.00617206	0.0106128	0.00808383	0.0461847	0.17916	0.0135831	0.0285502	0.0530811	0.0351284	0.00907912	0.0138617	0.00840101	0.00766729
																		TTGT	N	0	0	0	0	0	0	0	0	0	0	0	0	0	0	0	0
																		TTGT	-	0	0	0	0	0	0	0	0	0	0	0	0	0	0	0	0
																		TTTT	A	0.992912	0.982555	0.989829	0.992244	0.988918	0.991493	0.972848	0.870738	0.992955	0.991993	0.973616	0.977451	0.992569	0.987968	0.990941	0.992297
																		TTTT	T	0	0	0	6.15536e-05	0.000257732	0.000141784	0	0.00013217	0.000386026	0	0.000162866	0	0	0.000169463	0.00017762	0.000124239
																		TTTT	C	0.000213163	0.00102617	0.000410139	0.000492429	0.00128866	0.00127605	0.000154273	0.00013217	0.00221965	0.00183486	0.0019544	0.00100217	0.00014861	0.00059312	0.00115453	0.000869673
																		TTTT	G	0.0068745	0.0164187	0.0097613	0.00720177	0.00953608	0.00708918	0.0269978	0.128998	0.0044393	0.00617181	0.0242671	0.0215467	0.00728191	0.0112693	0.00772647	0.00670891
																		TTTT	N	0	0	0	0	0	0	0	0	0	0	0	0	0	0	0	0
																		TTTT	-	0	0	0	0	0	0	0	0	0	0	0	0	0	0	0	0
[truncated: 55 more columns]

## Sheet: SI Table 1 - ABE-PPA E5 vars
ABE-PPA evaluation of ePACE5 variants
ABE-PPA parameters							Notes
	Library plasmid		pTPH424				see Supplementary Table 6
	Target site		ATGGCCCAGACTGAGCACGTGA				analyzed target A highlighted, maximally edited A shifted for most E5 variants compared to previous variants
	PAMs (count)		256 evaluated, 512 total				library consists of 7N PAM sequences flanking the target site, with some positions varying together, see last sheet for details
	Base editor plasmid		pTPH413 variants (TadA8e-(dE5 variants), Nme2Cas9 sgRNA)				see Supplementary Table 6
ABE-PPA count of aligned sequencing reads per PAM																ABE-PPA raw % sequencing reads (all nucleotides) observed at each PAM																	ABE-PPA % base editing at target A for each PAM																ABE-PPA % base editing at target A for each PAM (pooled position 7)
PAM (NNNNNNN)	E5-1-A8e	E5-5-A8e	E5-11-A8e	E5-12-A8e	E5-13-A8e	E5-17-A8e	E5-19-A8e	E5-22-A8e	E5-24-A8e	E5-26-A8e	E5-28-A8e	E5-34-A8e	E5-36-A8e	E5-40-A8e		PAM (NNNNNNN)	Nucleotide	E5-1-A8e	E5-5-A8e	E5-11-A8e	E5-12-A8e	E5-13-A8e	E5-17-A8e	E5-19-A8e	E5-22-A8e	E5-24-A8e	E5-26-A8e	E5-28-A8e	E5-34-A8e	E5-36-A8e	E5-40-A8e		PAM (NNNNNNN)	E5-1-A8e	E5-5-A8e	E5-11-A8e	E5-12-A8e	E5-13-A8e	E5-17-A8e	E5-19-A8e	E5-22-A8e	E5-24-A8e	E5-26-A8e	E5-28-A8e	E5-34-A8e	E5-36-A8e	E5-40-A8e		PAM (NNNNNNN)
AAAA	1836	3017	3237	2075	3238	2633	3457	3453	3616	3355	4476	3246	3460	3061		AAAA	A	0.360022	0.774942	0.403769	0.426506	0.681285	0.772883	0.79057	0.7521	0.706858	0.735022	0.792672	0.456254	0.397977	0.307743		AAAA	0.639978	0.224395	0.595304	0.573012	0.318098	0.227117	0.20943	0.247032	0.292588	0.264978	0.206658	0.54313	0.602023	0.691931		AAA
AACA	2315	2862	3377	2201	2678	2364	3729	2990	2804	3227	4329	2937	2849	3259		AAAA	T	0	0	0	0	0	0	0	0	0	0	0.000223414	0	0	0		AACA	0.588337	0.59993	0.656796	0.628351	0.444735	0.338409	0.728614	0.817726	0.875535	0.732879	0.61885	0.542731	0.597052	0.684259		AAC
AAGA	1050	1917	2127	1123	1835	1427	2007	2060	1840	1754	2018	1641	1578	2162		AAAA	C	0	0.00066291	0.000926784	0.000481928	0.000617665	0	0	0.00086881	0.000553097	0	0.000446828	0.000616143	0	0.000326691		AAGA	0.637143	0.262911	0.623883	0.620659	0.518256	0.405746	0.130543	0.13301	0.178261	0.218358	0.135282	0.558196	0.643219	0.707216		AAG
AATA	2813	3531	3429	2172	3305	2927	3860	3777	3739	3231	4615	3222	3432	2907		AAAA	G	0.639978	0.224395	0.595304	0.573012	0.318098	0.227117	0.20943	0.247032	0.292588	0.264978	0.206658	0.54313	0.602023	0.691931		AATA	0.609669	0.291702	0.554097	0.527624	0.395461	0.241886	0.182383	0.215515	0.27173	0.269885	0.2013	0.551521	0.565559	0.734434		AAT
ACAA	2770	3418	4470	2468	2870	1332	3720	3872	3611	3022	4009	3258	3557	3443		AAAA	N	0	0	0	0	0	0	0	0	0	0	0	0	0	0		ACAA	0.587004	0.428906	0.629978	0.637763	0.305226	0.192192	0.496505	0.501808	0.561063	0.779947	0.666251	0.563536	0.597695	0.660761		ACA
ACCA	1665	2673	2338	1507	2334	1756	2659	2499	2249	2070	2844	2214	2223	2246		AAAA	-	0	0	0	0	0	0	0	0	0	0	0	0	0	0		ACCA	0.58018	0.688739	0.75278	0.733245	0.321337	0.215262	0.761564	0.841537	0.871498	0.870048	0.737693	0.533424	0.608187	0.65984		ACC
ACGA	877	1539	1594	955	1281	1138	1855	1354	1805	1503	2213	1272	1684	1473		AACA	A	0.411663	0.399371	0.343204	0.371195	0.554145	0.660321	0.271386	0.181605	0.124465	0.266811	0.380688	0.456929	0.402948	0.315434		ACGA	0.651083	0.365172	0.737767	0.697382	0.482436	0.443761	0.239353	0.248154	0.363435	0.674651	0.588342	0.581761	0.704869	0.779362		ACG
ACTA	2390	3230	3176	2009	2403	2293	3534	3126	3327	2957	3264	2922	3095	3200		AACA	T	0	0.000698812	0	0	0.000373413	0.000423012	0	0.000334448	0	0.000309885	0.000462	0	0	0.000306843		ACTA	0.651046	0.465015	0.685139	0.653559	0.398252	0.256869	0.334465	0.412668	0.482417	0.752114	0.663909	0.567762	0.603231	0.714375		ACT
AGAA	2508	2704	2847	3295	4787	4276	5571	4472	4291	4651	7332	3558	6938	6363		AACA	C	0	0	0	0.000454339	0.000746826	0.000846024	0	0.000334448	0	0	0	0.000340483	0	0		AGAA	0.393142	0.246302	0.449947	0.358725	0.267182	0.192002	0.173218	0.2178	0.292706	0.224683	0.139798	0.393198	0.292159	0.463775		AGA
AGCA	1315	1436	1474	1129	1481	1245	1957	1846	1356	1225	2253	1193	1401	1408		AACA	G	0.588337	0.59993	0.656796	0.628351	0.444735	0.338409	0.728614	0.817726	0.875535	0.732879	0.61885	0.542731	0.597052	0.684259		AGCA	0.565779	0.51532	0.670285	0.660762	0.463201	0.330924	0.550843	0.729144	0.806047	0.706122	0.495783	0.54233	0.600286	0.774148		AGC
AGGA	875	1058	1511	951	892	969	1320	1093	879	982	1595	892	1294	1087		AACA	N	0	0	0	0	0	0	0	0	0	0	0	0	0	0		AGGA	0.582857	0.261815	0.704831	0.661409	0.63565	0.535604	0.140909	0.173833	0.211604	0.178208	0.119122	0.552691	0.619011	0.762649		AGG
AGTA	1786	2394	2035	1485	2154	1373	2362	2610	2299	2249	2831	2029	2297	2245		AACA	-	0	0	0	0	0	0	0	0	0	0	0	0	0	0		AGTA	0.647256	0.408521	0.646683	0.586532	0.519963	0.393299	0.212955	0.293103	0.374076	0.317919	0.220417	0.580089	0.646495	0.759465		AGT
ATAA	2009	3126	3614	2420	3178	2654	3363	3127	3835	3109	3733	3013	3121	3218		AAGA	A	0.361905	0.736568	0.376117	0.379341	0.481744	0.594254	0.869457	0.86699	0.821196	0.781642	0.864222	0.440585	0.356781	0.292784		ATAA	0.766053	0.451056	0.675152	0.666116	0.272498	0.131123	0.321737	0.430445	0.528292	0.450949	0.312617	0.688019	0.725088	0.792728		ATA
ATCA	2284	3244	3500	2465	2954	2379	3565	3180	3687	2832	4060	3272	2758	2877		AAGA	T	0.000952381	0	0	0	0	0	0	0	0	0	0	0.000609385	0	0		ATCA	0.727233	0.680333	0.758	0.702231	0.205823	0.0912148	0.78345	0.884906	0.911039	0.832627	0.677833	0.659535	0.69942	0.783107		ATC
ATGA	1296	1741	2227	1322	1739	1330	2422	1791	1652	1750	2615	1514	1599	1529		AAGA	C	0	0.000521648	0	0	0	0	0	0	0.000543478	0	0.00049554	0.000609385	0	0		ATGA	0.737654	0.427341	0.735519	0.675492	0.440483	0.271429	0.227498	0.298716	0.367433	0.343429	0.237859	0.712021	0.762351	0.820144		ATG
ATTA	3284	4034	4391	3263	4219	4212	5247	4846	5270	4457	4973	3987	4235	4423		AAGA	G	0.637143	0.262911	0.623883	0.620659	0.518256	0.405746	0.130543	0.13301	0.178261	0.218358	0.135282	0.558196	0.643219	0.707216		ATTA	0.719245	0.467278	0.6757	0.632547	0.23252	0.108262	0.290833	0.414362	0.483302	0.434597	0.322542	0.665162	0.681936	0.767805		ATT
CAAA	2068	2867	2859	2504	2564	2046	2851	3425	3342	3309	4106	2831	2690	2967		AAGA	N	0	0	0	0	0	0	0	0	0	0	0	0	0	0		CAAA	0.72147	0.326474	0.715285	0.679712	0.321763	0.160313	0.256752	0.347737	0.428486	0.327591	0.274476	0.644649	0.698885	0.752949		CAA
CACA	1991	2372	2344	1782	2486	1658	2933	2285	2933	2417	3083	2521	2820	3107		AAGA	-	0	0	0	0	0	0	0	0	0	0	0	0	0	0		CACA	0.663486	0.705312	0.797355	0.703704	0.415125	0.24608	0.836345	0.902845	0.928742	0.798511	0.708401	0.607695	0.65	0.721596		CAC
CAGA	1404	1727	1598	826	1330	1711	1909	1810	1864	1591	1730	1732	1500	1899		AATA	A	0.389975	0.707165	0.445611	0.471915	0.604539	0.757431	0.816839	0.78422	0.72827	0.729805	0.79805	0.448479	0.434149	0.265222		CAGA	0.635328	0.348002	0.768461	0.641646	0.555639	0.324956	0.146674	0.201657	0.248391	0.2445	0.210983	0.568707	0.654667	0.670879		CAG
CATA	3165	4047	4399	3136	3963	2279	4296	4758	4071	3493	5511	3796	3898	3994		AATA	T	0	0.000283206	0	0	0	0	0	0	0	0	0.000433369	0	0.000291375	0.000343997		CATA	0.640126	0.464295	0.604683	0.59949	0.442846	0.292233	0.249302	0.309794	0.380496	0.375608	0.285248	0.566649	0.645716	0.717827		CAT
CCAA	1604	2511	2383	1858	2248	1691	3049	2689	2481	2218	3381	2744	2511	2706		AATA	C	0.000355492	0.000849618	0.00029163	0.000460405	0	0.000683293	0.000777202	0.00026476	0	0.000309502	0.000216685	0	0	0		CCAA	0.730673	0.533254	0.793957	0.697524	0.262456	0.146659	0.517875	0.584232	0.690447	0.755636	0.661639	0.614431	0.695739	0.763489		CCA
CCCA	1521	2253	2167	1399	2016	1212	2628	2105	1987	1820	2408	2236	2327	2737		AATA	G	0.609669	0.291702	0.554097	0.527624	0.395461	0.241886	0.182383	0.215515	0.27173	0.269885	0.2013	0.551521	0.565559	0.734434		CCCA	0.628534	0.735464	0.846331	0.738385	0.335317	0.169967	0.833714	0.859857	0.946653	0.871978	0.793189	0.589445	0.642458	0.662039		CCC
CCGA	966	1140	1213	776	1059	672	1354	1093	1203	1006	1326	1058	1073	1293		AATA	N	0	0	0	0	0	0	0	0	0	0	0	0	0	0		CCGA	0.743271	0.475439	0.781533	0.762887	0.475921	0.3125	0.268095	0.301921	0.380715	0.597416	0.499246	0.637051	0.728798	0.757154		CCG
CCTA	1911	2706	2841	1844	2612	1980	3110	3171	3364	2480	3017	2628	2613	2809		AATA	-	0	0	0	0	0	0	0	0	0	0	0	0	0	0		CCTA	0.689168	0.533629	0.740936	0.683839	0.392037	0.221717	0.348553	0.397351	0.501189	0.72379	0.566788	0.584094	0.613088	0.671769		CCT
CGAA	826	1988	1630	1012	1516	930	1913	1504	1554	1599	1790	1624	1454	1417		ACAA	A	0.412635	0.571094	0.370022	0.362237	0.694425	0.807057	0.502957	0.497934	0.43866	0.219391	0.333749	0.436157	0.402305	0.339239		CGAA	0.716707	0.334507	0.730061	0.630435	0.358839	0.233333	0.265029	0.370346	0.436937	0.280175	0.203352	0.6133	0.671939	0.797459		CGA
CGCA	1037	1532	1592	1027	1748	922	2098	1567	1221	1288	1908	1694	1640	2023		ACAA	T	0	0	0	0	0	0	0	0	0.000276932	0.000330907	0	0	0	0		CGCA	0.661524	0.60248	0.737437	0.687439	0.430778	0.303688	0.659676	0.831525	0.887797	0.74146	0.615828	0.568477	0.646341	0.734058		CGC
CGGA	565	887	831	525	665	737	1029	878	836	890	1302	890	855	717		ACAA	C	0.000361011	0	0	0	0.000348432	0.000750751	0.000537634	0.000258264	0	0.000330907	0	0.000306937	0	0		CGGA	0.654867	0.330327	0.779783	0.735238	0.667669	0.569878	0.162293	0.220957	0.236842	0.230337	0.135945	0.58427	0.698246	0.808926		CGG
CGTA	1448	1722	2245	1259	1822	1302	2000	1981	1914	1867	2112	1733	1795	1771		ACAA	G	0.587004	0.428906	0.629978	0.637763	0.305226	0.192192	0.496505	0.501808	0.561063	0.779947	0.666251	0.563536	0.597695	0.660761		CGTA	0.708564	0.454123	0.662361	0.624305	0.508233	0.329493	0.26	0.367996	0.437827	0.334226	0.234848	0.611079	0.695822	0.781479		CGT
CTAA	1974	2713	2363	2020	2340	2077	3353	2925	2612	2593	4214	2520	2246	2803		ACAA	N	0	0	0	0	0	0	0	0	0	0	0	0	0	0		CTAA	0.824721	0.54847	0.807448	0.713366	0.273077	0.105922	0.397554	0.551795	0.651608	0.475511	0.353583	0.695635	0.806322	0.818409		CTA
CTCA	1966	2675	2604	2194	2848	1849	3039	2394	2658	2388	3238	2698	2788	2715		ACAA	-	0	0	0	0	0	0	0	0	0	0	0	0	0	0		CTCA	0.790437	0.793271	0.856375	0.786691	0.267205	0.124392	0.860809	0.925647	0.935666	0.847152	0.71958	0.716827	0.746413	0.822468		CTC
CTGA	834	1851	1697	909	1512	1034	2058	1734	1882	1523	1980	1469	1725	1420		ACCA	A	0.41982	0.310887	0.246364	0.266755	0.678663	0.784169	0.237683	0.158463	0.128502	0.128986	0.261955	0.465673	0.391363	0.34016		CTGA	0.794964	0.524581	0.783736	0.730473	0.492063	0.318182	0.248299	0.3391	0.42136	0.344714	0.280303	0.677332	0.769275	0.83662		CTG
CTTA	2852	5543	4781	3866	4472	2028	6230	5033	5681	4840	6987	4522	4738	4429		ACCA	T	0	0	0.000427716	0	0	0	0	0	0	0.000483092	0.000351617	0.000451671	0	0		CTTA	0.790673	0.564857	0.709266	0.640455	0.301208	0.152367	0.41236	0.550566	0.612568	0.480992	0.323887	0.672269	0.69122	0.779634		CTT
GAAA	1545	2081	1883	1385	1887	1459	2372	2470	2246	2202	3497	2241	1603	1974		ACCA	C	0	0.000374111	0.000427716	0	0	0.000569476	0.000752162	0	0	0.000483092	0	0.000451671	0.000449843	0		GAAA	0.599353	0.234983	0.566118	0.556679	0.377318	0.261138	0.20742	0.240486	0.319679	0.239328	0.194452	0.522981	0.640674	0.722898		GAA
GACA	1162	1952	1449	1155	1583	1078	1651	1582	1305	1556	2328	1438	1524	1558		ACCA	G	0.58018	0.688739	0.75278	0.733245	0.321337	0.215262	0.761564	0.841537	0.871498	0.870048	0.737693	0.533424	0.608187	0.65984		GACA	0.582616	0.54457	0.709455	0.6329	0.41693	0.294063	0.688068	0.779393	0.849042	0.700514	0.554124	0.526426	0.628609	0.727214		GAC
GAGA	837	1012	1063	785	1067	870	1074	1014	950	922	1264	1011	1114	909		ACCA	N	0	0	0	0	0	0	0	0	0	0	0	0	0	0		GAGA	0.640382	0.279644	0.702728	0.66242	0.658857	0.426437	0.143389	0.177515	0.205263	0.212581	0.162184	0.56182	0.650808	0.80418		GAG
GATA	1444	1880	2054	1493	1636	1518	2035	2215	1816	1774	2206	1818	1841	1903		ACCA	-	0	0	0	0	0	0	0	0	0	0	0	0	0	0		GATA	0.643352	0.317021	0.573028	0.553918	0.442543	0.330698	0.201474	0.266817	0.316079	0.301578	0.206256	0.563256	0.668115	0.776143		GAT
GCAA	1017	1849	1255	817	1317	1077	1655	1575	1342	1522	1320	1266	1623	1666		ACGA	A	0.348917	0.634178	0.262233	0.302618	0.516784	0.556239	0.760647	0.751108	0.636565	0.324684	0.411207	0.417453	0.295131	0.220638		GCAA	0.656834	0.42185	0.686056	0.653611	0.329537	0.159703	0.458006	0.472381	0.542474	0.714849	0.663636	0.608215	0.655576	0.697479		GCA
GCCA	1093	1560	1337	890	1631	1293	1921	1707	1631	1482	1996	1806	1498	1704		ACGA	T	0	0	0	0	0	0	0	0.000738552	0	0.000665336	0	0	0	0		GCCA	0.557182	0.582692	0.727749	0.653933	0.3084	0.186388	0.696512	0.80082	0.871858	0.782051	0.683367	0.488926	0.554072	0.686033		GCC
GCGA	721	824	600	469	681	546	1013	608	677	624	710	621	706	648		ACGA	C	0	0.000649773	0	0	0.00078064	0	0	0	0	0	0.000451875	0.000786164	0	0		GCGA	0.618585	0.29733	0.718333	0.620469	0.452276	0.313187	0.173741	0.240132	0.29099	0.463141	0.415493	0.513688	0.644476	0.739198		GCG
GCTA	1067	1740	1566	1398	1248	1028	1700	1819	1423	1416	2289	1402	1575	1660		ACGA	G	0.651083	0.365172	0.737767	0.697382	0.482436	0.443761	0.239353	0.248154	0.363435	0.674651	0.588342	0.581761	0.704869	0.779362		GCTA	0.631678	0.406322	0.664112	0.618741	0.375801	0.229572	0.293529	0.368884	0.437105	0.655367	0.56706	0.523538	0.629206	0.751807		GCT
GGAA	956	1791	940	765	1025	994	1212	1386	1381	1396	1414	1175	1177	1472		ACGA	N	0	0	0	0	0	0	0	0	0	0	0	0	0	0		GGAA	0.60251	0.295366	0.656383	0.631373	0.52878	0.402414	0.207921	0.260462	0.323678	0.237106	0.176096	0.563404	0.638063	0.76019		GGA
GGCA	532	873	747	649	647	543	896	1022	799	595	1119	801	880	902		ACGA	-	0	0	0	0	0	0	0	0	0	0	0	0	0	0		GGCA	0.554511	0.437572	0.729585	0.625578	0.540958	0.35175	0.470982	0.613503	0.709637	0.563025	0.434316	0.496879	0.576136	0.709534		GGC
GGGA	377	542	789	420	585	346	688	726	709	830	741	810	533	341		ACTA	A	0.347699	0.534365	0.314861	0.345943	0.601332	0.742695	0.665535	0.587332	0.517583	0.247548	0.335478	0.431211	0.396769	0.285625		GGGA	0.612732	0.287823	0.771863	0.685714	0.683761	0.453757	0.152616	0.184573	0.215797	0.209639	0.11471	0.508642	0.681051	0.750733		GGG
GGTA	1583	1737	1451	1328	1491	1084	1731	1960	1512	1379	1743	1470	1400	1419		ACTA	T	0.00083682	0.000309598	0	0	0	0	0	0	0	0.000338181	0	0.000342231	0	0		GGTA	0.565382	0.347726	0.607857	0.540663	0.519115	0.404059	0.224148	0.275	0.334656	0.295141	0.189902	0.497959	0.612143	0.735729		GGT
GTAA	1650	2146	2051	1635	1930	1535	2292	2453	2473	1908	2941	1994	1839	2463		ACTA	C	0.00041841	0.000309598	0	0.00049776	0.000416146	0.00043611	0	0	0	0	0.000612745	0.000684463	0	0		GTAA	0.725455	0.469711	0.69332	0.681346	0.260622	0.121824	0.363002	0.492458	0.596442	0.451258	0.311459	0.649448	0.746601	0.781161		GTA
GTCA	1112	1853	1997	1311	1887	1332	2135	1792	1582	2003	2653	1581	1711	2167		ACTA	G	0.651046	0.465015	0.685139	0.653559	0.398252	0.256869	0.334465	0.412668	0.482417	0.752114	0.663909	0.567762	0.603231	0.714375		GTCA	0.755396	0.696708	0.823235	0.754386	0.223105	0.111111	0.774707	0.867746	0.898862	0.783824	0.641538	0.660342	0.738749	0.749885		GTC
GTGA	1280	1249	1593	1508	1521	1298	1393	1627	1680	1248	1475	1511	1306	1360		ACTA	N	0	0	0	0	0	0	0	0	0	0	0	0	0	0		GTGA	0.646094	0.421938	0.627119	0.56366	0.393162	0.212635	0.232592	0.296251	0.341667	0.353365	0.212203	0.604897	0.702144	0.769853		GTG
GTTA	2267	2918	3221	1901	2362	1898	3349	3066	2915	2786	3323	2489	2330	2340		ACTA	-	0	0	0	0	0	0	0	0	0	0	0	0	0	0		GTTA	0.660785	0.515764	0.635517	0.64808	0.218882	0.0958904	0.347268	0.484344	0.562264	0.495334	0.354499	0.657694	0.7103	0.77094		GTT
TAAA	2703	3837	3532	3025	3657	2381	4267	3796	3961	3834	4571	3218	3950	3284		AGAA	A	0.606858	0.746302	0.550053	0.641275	0.729685	0.80753	0.826782	0.781306	0.703333	0.772092	0.859384	0.60118	0.70712	0.532296		TAAA	0.734739	0.36122	0.742356	0.682314	0.513536	0.325913	0.245137	0.339568	0.418076	0.399583	0.287027	0.665009	0.700253	0.799026		TAA
TACA	2400	3610	3653	2591	3489	2751	3854	3121	3396	3280	4190	3302	3288	3347		AGAA	T	0	0.00739645	0	0	0.00313349	0	0	0.000447227	0.00372873	0.00322511	0.000136388	0.00505902	0.000288268	0.00392896		TACA	0.692083	0.765651	0.772242	0.733694	0.632846	0.442748	0.869486	0.917014	0.936101	0.871341	0.743437	0.640824	0.703163	0.789662		TAC
TAGA	1661	2548	2458	1418	2142	1704	2841	2458	2688	2118	2961	2203	2564	2246		AGAA	C	0	0	0	0	0	0.000467727	0	0.000447227	0.000233046	0	0.000681942	0.000562114	0.000432401	0		TAGA	0.720048	0.453297	0.772579	0.732017	0.662465	0.564554	0.202042	0.220911	0.277902	0.338055	0.239108	0.635497	0.697348	0.791184		TAG
TATA	2377	4326	4645	2803	3875	3251	4760	4399	4627	3723	5279	3493	3907	3597		AGAA	G	0.393142	0.246302	0.449947	0.358725	0.267182	0.192002	0.173218	0.2178	0.292706	0.224683	0.139798	0.393198	0.292159	0.463775		TATA	0.730753	0.505548	0.687406	0.632893	0.609806	0.443863	0.272479	0.321209	0.404582	0.425732	0.341542	0.649299	0.697978	0.799555		TAT
TCAA	1921	3379	3146	2004	3002	2207	3872	3200	2719	2818	4321	2593	2946	2799		AGAA	N	0	0	0	0	0	0	0	0	0	0	0	0	0	0		TCAA	0.79594	0.567032	0.837889	0.780439	0.332445	0.199819	0.516787	0.62875	0.706878	0.741661	0.636658	0.673737	0.779022	0.804573		TCA
TCCA	2284	2777	3573	2160	2650	2413	3267	2918	2907	2920	3931	2988	2852	3340		AGAA	-	0	0	0	0	0	0	0	0	0	0	0	0	0	0		TCCA	0.686077	0.793302	0.865099	0.791667	0.399623	0.23995	0.870217	0.909527	0.93808	0.868493	0.785296	0.62751	0.676367	0.704491		TCC
TCGA	1315	2138	1861	1318	2188	1359	2267	2366	1776	1976	2532	2093	1865	2194		AGCA	A	0.434221	0.48468	0.329037	0.338353	0.536124	0.668273	0.447624	0.270856	0.193953	0.293878	0.503773	0.45767	0.399001	0.225852		TCGA	0.762738	0.515435	0.843632	0.770865	0.52011	0.440765	0.284517	0.316991	0.394707	0.568826	0.469194	0.68323	0.771582	0.822242		TCG
TCTA	3070	3511	4587	3245	3346	2479	4371	3953	4403	3631	4987	2949	3517	4171		AGCA	T	0	0	0.000678426	0	0	0	0	0	0	0	0	0	0	0		TCTA	0.730293	0.615779	0.772182	0.718028	0.498207	0.329165	0.370167	0.454338	0.522371	0.715505	0.596551	0.668701	0.719079	0.748741		TCT
TGAA	1222	2352	2187	1274	2080	1273	2179	2385	2307	2278	2596	2008	2015	2503		AGCA	C	0	0	0	0.00088574	0.000675219	0.000803213	0.00153296	0	0	0	0.000443853	0	0.000713776	0		TGAA	0.810147	0.388605	0.76909	0.680534	0.612019	0.521603	0.240936	0.336688	0.404421	0.364794	0.247304	0.714143	0.747891	0.82501		TGA
TGCA	872	1669	1417	1106	1840	973	1699	1691	1062	1339	1541	1494	1478	1410		AGCA	G	0.565779	0.51532	0.670285	0.660762	0.463201	0.330924	0.550843	0.729144	0.806047	0.706122	0.495783	0.54233	0.600286	0.774148		TGCA	0.744266	0.608748	0.824982	0.718807	0.656522	0.576567	0.694526	0.761088	0.867232	0.811053	0.685269	0.678046	0.768606	0.807092		TGC
TGGA	967	1164	1221	940	1142	926	1242	1308	1328	1306	1404	1061	1029	1315		AGCA	N	0	0	0	0	0	0	0	0	0	0	0	0	0	0		TGGA	0.742503	0.365979	0.814087	0.746809	0.830998	0.681425	0.164251	0.198012	0.268072	0.265697	0.187322	0.690858	0.737609	0.821293		TGG
TGTA	3011	4144	3517	2518	3268	2375	4574	3911	4902	3717	4762	3047	3322	3446		AGCA	-	0	0	0	0	0	0	0	0	0	0	0	0	0	0		TGTA	0.642644	0.453668	0.630082	0.608419	0.632803	0.549895	0.24202	0.353618	0.427989	0.438526	0.314784	0.613718	0.672486	0.764364		TGT
TTAA	2928	4838	4551	3711	4572	3948	5011	4829	5969	4515	6169	4269	4508	4426		AGGA	A	0.414857	0.738185	0.294507	0.338591	0.36435	0.464396	0.859091	0.826167	0.786121	0.821792	0.880878	0.446188	0.380989	0.236431		TTAA	0.807719	0.513642	0.781806	0.706548	0.225722	0.112715	0.403313	0.563471	0.630926	0.602658	0.437996	0.718435	0.764419	0.823995		TTA
TTCA	3034	4555	4190	2939	4203	3833	4796	4056	4181	3908	5990	3979	4528	4577		AGGA	T	0.00114286	0	0	0	0	0	0	0	0	0	0	0	0	0.000919963		TTCA	0.836849	0.753677	0.828878	0.78428	0.279324	0.156274	0.807131	0.890533	0.927529	0.841095	0.706678	0.738879	0.755521	0.815818		TTC
TTGA	1960	2838	2440	1797	2623	1899	2795	2813	2488	2274	2955	2197	2643	2413		AGGA	C	0.00114286	0	0.000661813	0	0	0	0	0	0.00227531	0	0	0.00112108	0	0		TTGA	0.8	0.517266	0.837705	0.757373	0.543271	0.395471	0.273345	0.366868	0.42926	0.432278	0.289679	0.750114	0.79493	0.84252		TTG
TTTA	3766	5598	5357	4032	5716	3772	6222	6098	6621	5576	7359	4796	5290	5679		AGGA	G	0.582857	0.261815	0.704831	0.661409	0.63565	0.535604	0.140909	0.173833	0.211604	0.178208	0.119122	0.552691	0.619011	0.762649		TTTA	0.803771	0.560557	0.76834	0.710069	0.385584	0.20228	0.377049	0.497868	0.58103	0.542862	0.403452	0.717056	0.777127	0.830252		TTT
AAAC	2253	3062	3490	2228	2858	2378	3081	3475	3416	2671	4692	2959	3179	3556		AGGA	N	0	0	0	0	0	0	0	0	0	0	0	0	0	0		AAAC	0.656014	0.530372	0.548997	0.52693	0.325402	0.243061	0.561831	0.702734	0.780152	0.551853	0.414109	0.540723	0.607738	0.728628
AACC	1751	2660	2356	1845	2352	1578	3171	2394	2291	2354	2999	2537	2523	2829		AGGA	-	0	0	0	0	0	0	0	0	0	0	0	0	0	0		AACC	0.575671	0.725188	0.705857	0.602168	0.359694	0.262357	0.699149	0.819967	0.876473	0.782923	0.645549	0.403626	0.496235	0.592082		NNNNYNN average:
AAGC	1355	1984	2094	1358	1757	1477	1956	1539	1634	1735	2150	1683	1845	1692		AGTA	A	0.352744	0.591061	0.353317	0.413468	0.479109	0.605244	0.787045	0.705747	0.625489	0.681636	0.778877	0.419911	0.353505	0.239198		AAGC	0.55941	0.409274	0.622254	0.597938	0.488332	0.358158	0.430982	0.500975	0.553856	0.39366	0.246047	0.46227	0.60542	0.679669
AATC	2066	2848	3146	1961	2812	2590	3514	3528	3626	3257	3516	2748	2683	2865		AGTA	T	0	0.000417711	0	0	0	0	0	0.000383142	0.000434972	0.000444642	0	0	0	0		AATC	0.620523	0.491573	0.564209	0.528812	0.374822	0.257143	0.535857	0.616497	0.690017	0.471907	0.331627	0.50655	0.556467	0.675742
ACAC	2371	2781	2937	2331	2920	1950	3523	3184	3189	2764	3139	2645	3455	2758		AGTA	C	0	0	0	0	0.000928505	0.00145666	0	0.000766284	0	0	0.000706464	0	0	0.0013363		ACAC	0.644032	0.725279	0.622744	0.584299	0.278425	0.242564	0.81493	0.858668	0.905927	0.808973	0.693214	0.500567	0.536614	0.659536
ACCC	1470	2174	2285	1697	2005	2094	2470	2092	1927	2153	2824	2145	2108	1908		AGTA	G	0.647256	0.408521	0.646683	0.586532	0.519963	0.393299	0.212955	0.293103	0.374076	0.317919	0.220417	0.580089	0.646495	0.759465		ACCC	0.595918	0.836707	0.773742	0.65822	0.319202	0.222063	0.848988	0.880975	0.907628	0.837901	0.755312	0.398135	0.431689	0.533543
ACGC	975	1490	1437	941	1128	1434	1488	1331	1494	1173	1528	1415	1259	1828		AGTA	N	0	0	0	0	0	0	0	0	0	0	0	0	0	0		ACGC	0.605128	0.587919	0.684064	0.635494	0.462766	0.336123	0.641129	0.717506	0.773762	0.712702	0.562173	0.454417	0.621922	0.65372
ACTC	2504	2972	4339	2378	2876	2544	4043	3265	3070	2876	3980	3339	3422	3149		AGTA	-	0	0	0	0	0	0	0	0	0	0	0	0	0	0		ACTC	0.636981	0.690108	0.627794	0.616484	0.347705	0.267689	0.69206	0.77121	0.826059	0.783727	0.64397	0.50584	0.544711	0.647825
AGAC	1303	1654	1140	945	1360	1145	1870	1648	1461	1464	1946	1447	1428	1411		ATAA	A	0.233947	0.548624	0.324571	0.333884	0.726558	0.868877	0.677669	0.568916	0.470665	0.549051	0.686579	0.31165	0.274591	0.207272		AGAC	0.636224	0.511487	0.607018	0.57037	0.366912	0.253275	0.503209	0.665655	0.739904	0.528689	0.396711	0.570145	0.605042	0.751949
AGCC	1504	1231	1597	969	1328	1346	1959	1304	1460	1604	2823	1376	1743	1454		ATAA	T	0	0	0	0	0.000629327	0	0.000297354	0.000319795	0.000260756	0	0.000535762	0.000331895	0	0		AGCC	0.498005	0.694557	0.666875	0.643963	0.420181	0.347697	0.602859	0.769939	0.817123	0.663965	0.463691	0.438953	0.457831	0.582531
AGGC	748	888	1492	766	1447	529	1191	932	959	948	1828	1086	926	795		ATAA	C	0	0.000319898	0.000276702	0	0.000314663	0	0.000297354	0.000319795	0.000782269	0	0.000267881	0	0.00032041	0		AGGC	0.554813	0.385135	0.587131	0.561358	0.464409	0.455577	0.395466	0.464592	0.548488	0.369198	0.245077	0.432781	0.551836	0.650314
AGTC	1655	1780	1690	1405	1676	1391	2004	1827	1702	1666	2615	1795	1943	2032		ATAA	G	0.766053	0.451056	0.675152	0.666116	0.272498	0.131123	0.321737	0.430445	0.528292	0.450949	0.312617	0.688019	0.725088	0.792728		AGTC	0.609668	0.529213	0.661538	0.624911	0.485084	0.381021	0.534431	0.668309	0.726792	0.523409	0.348757	0.528134	0.567679	0.666339
ATAC	2410	3339	3337	2435	3499	2437	3785	3013	2967	3027	4179	3015	3086	2932		ATAA	N	0	0	0	0	0	0	0	0	0	0	0	0	0	0		ATAC	0.763485	0.74723	0.65448	0.595072	0.387539	0.311038	0.768824	0.875207	0.905629	0.771721	0.598947	0.610945	0.664614	0.763984
ATCC	3210	3486	3401	2430	3161	2663	4440	3857	3063	3924	5065	3937	4120	3882		ATAA	-	0	0	0	0	0	0	0	0	0	0	0	0	0	0		ATCC	0.64486	0.786001	0.715378	0.630041	0.211642	0.13068	0.773198	0.834068	0.902057	0.80581	0.654294	0.518923	0.496845	0.639876
ATGC	1257	2026	1938	1530	2161	1463	2333	1838	1534	1680	2155	1882	1599	2236		ATCA	A	0.272767	0.319051	0.241429	0.297769	0.794177	0.908785	0.216269	0.115094	0.0881475	0.16702	0.322167	0.340159	0.299855	0.216893		ATGC	0.775656	0.602172	0.651187	0.667974	0.515039	0.395079	0.682383	0.788357	0.852673	0.615476	0.441299	0.638151	0.741088	0.784436
ATTC	4108	4633	4705	3279	4075	3004	5557	4012	5165	4184	5985	4764	5114	4722		ATCA	T	0	0	0.000285714	0	0	0	0.000280505	0	0.000542446	0	0	0.000305623	0.000725163	0		ATTC	0.693768	0.671703	0.604888	0.605063	0.208589	0.121172	0.722872	0.843719	0.840465	0.678298	0.522139	0.599706	0.595033	0.704786
CAAC	2312	2514	2991	1696	2806	2478	3106	2562	2527	2775	3599	2753	2682	2252		ATCA	C	0	0.000616523	0.000285714	0	0	0	0	0	0.000271223	0.000353107	0	0	0	0		CAAC	0.679931	0.650756	0.640254	0.606132	0.329651	0.206215	0.669994	0.796643	0.87218	0.643243	0.495138	0.579368	0.636838	0.757549
CACC	1733	2743	2159	2049	2373	1819	3315	2696	2844	2117	3898	2565	2297	2619		ATCA	G	0.727233	0.680333	0.758	0.702231	0.205823	0.0912148	0.78345	0.884906	0.911039	0.832627	0.677833	0.659535	0.69942	0.783107		CACC	0.661281	0.817718	0.725799	0.681796	0.401601	0.26718	0.79819	0.883531	0.918425	0.835616	0.708568	0.504483	0.55333	0.672394
CAGC	1022	1748	1362	1054	1042	1454	1535	1332	1768	1291	2082	1393	1596	1274		ATCA	N	0	0	0	0	0	0	0	0	0	0	0	0	0	0		CAGC	0.734834	0.459382	0.754038	0.693548	0.572937	0.365887	0.517915	0.629129	0.658371	0.468629	0.308357	0.499641	0.642857	0.726845
CATC	2266	3323	3343	2040	2567	2365	3637	2942	3161	3431	4345	3180	3590	3074		ATCA	-	0	0	0	0	0	0	0	0	0	0	0	0	0	0		CATC	0.686231	0.622028	0.644032	0.62549	0.440982	0.336152	0.677206	0.760707	0.801329	0.596911	0.432451	0.561635	0.609192	0.749187
CCAC	1443	2385	2193	1794	2113	1756	2785	2273	1958	2179	3260	2041	2218	2334		ATGA	A	0.261574	0.571511	0.264032	0.324508	0.559517	0.72782	0.772089	0.699609	0.632567	0.656571	0.762141	0.287318	0.237649	0.179856		CCAC	0.747748	0.771488	0.721842	0.669454	0.309039	0.209567	0.802513	0.871975	0.904494	0.806792	0.672393	0.591867	0.621731	0.712511
CCCC	1420	1910	1934	1322	1862	1394	1989	1912	1733	1547	2182	2148	1566	2138		ATGA	T	0	0	0	0	0	0	0	0	0	0	0	0	0	0		CCCC	0.642254	0.875393	0.833506	0.773828	0.358754	0.246772	0.849673	0.936192	0.960762	0.898513	0.807516	0.493017	0.514687	0.573901
CCGC	1140	1217	1274	1003	1340	897	1435	1236	1189	1287	1507	1223	1155	1553		ATGA	C	0.000771605	0.00114877	0.000449035	0	0	0.00075188	0.000412882	0.00167504	0	0	0	0.000660502	0	0		CCGC	0.654386	0.634347	0.729984	0.657029	0.469403	0.424749	0.651568	0.767799	0.79815	0.655012	0.522893	0.536386	0.597403	0.641339
CCTC	1580	2157	2236	1811	2443	2114	2888	2519	2406	2603	3182	2286	3040	2436		ATGA	G	0.737654	0.427341	0.735519	0.675492	0.440483	0.271429	0.227498	0.298716	0.367433	0.343429	0.237859	0.712021	0.762351	0.820144		CCTC	0.700633	0.755216	0.723166	0.692987	0.400327	0.298486	0.743421	0.788408	0.852037	0.730695	0.575739	0.552931	0.563158	0.655172
CGAC	981	1468	1423	825	1372	993	1689	1467	1444	1437	1810	1155	1250	1164		ATGA	N	0	0	0	0	0	0	0	0	0	0	0	0	0	0		CGAC	0.681957	0.5797	0.65636	0.574545	0.33965	0.216516	0.527531	0.691207	0.745152	0.587335	0.41768	0.574892	0.6192	0.742268
CGCC	1347	1468	2096	1119	1217	937	1819	1485	1512	1530	2700	1512	1523	2032		ATGA	-	0	0	0	0	0	0	0	0	0	0	0	0	0	0		CGCC	0.561247	0.709128	0.648855	0.644325	0.543961	0.381003	0.635514	0.785185	0.840608	0.683007	0.527037	0.459656	0.493762	0.616142
CGGC	210	240	358	297	447	321	542	401	387	416	403	318	333	415		ATTA	A	0.274665	0.529747	0.3243	0.367453	0.767006	0.885802	0.708786	0.585225	0.511954	0.562935	0.67585	0.334337	0.316411	0.231969		CGGC	0.7	0.391667	0.743017	0.666667	0.612975	0.501558	0.442804	0.506234	0.594315	0.408654	0.310174	0.534591	0.675676	0.763855
CGTC	1143	1549	1608	1178	1198	1407	1980	1714	1350	1345	2276	1591	1611	1940		ATTA	T	0.00609013	0.00272682	0	0	0	0.00546059	0.000190585	0.000412712	0.00455408	0.00246803	0.00160869	0.000250815	0.00165289	0.000226091		CGTC	0.684164	0.577792	0.672886	0.637521	0.474958	0.289979	0.589394	0.722287	0.792593	0.550186	0.399824	0.546826	0.617008	0.736082
CTAC	2238	2877	2626	2299	3220	3075	3534	2773	2593	2742	3629	2731	2945	2254		ATTA	C	0	0.000247893	0	0	0.000474046	0.000474834	0.000190585	0	0.000189753	0	0	0.000250815	0	0		CTAC	0.754245	0.784498	0.715156	0.645063	0.352795	0.264715	0.788908	0.893617	0.927883	0.765135	0.606228	0.647748	0.698812	0.803017
CTCC	1737	2335	3345	3032	2624	2493	2965	2445	4030	2856	5713	3072	4267	3287		ATTA	G	0.719245	0.467278	0.6757	0.632547	0.23252	0.108262	0.290833	0.414362	0.483302	0.434597	0.322542	0.665162	0.681936	0.767805		CTCC	0.786989	0.873233	0.730643	0.582454	0.280488	0.230646	0.782799	0.940695	0.7067	0.822479	0.560651	0.583333	0.489102	0.635838
CTGC	834	1432	1500	1324	1205	1019	1549	1450	1471	1190	2130	1299	1247	1291		ATTA	N	0	0	0	0	0	0	0	0	0	0	0	0	0	0		CTGC	0.773381	0.710196	0.796	0.72281	0.570954	0.454367	0.775339	0.898621	0.901428	0.678151	0.487324	0.69592	0.7915	0.824167
CTTC	2232	3021	3023	2366	3173	2301	3954	2949	2552	3148	3913	2801	2817	3194		ATTA	-	0	0	0	0	0	0	0	0	0	0	0	0	0	0		CTTC	0.826613	0.808011	0.78829	0.725697	0.271352	0.163842	0.856095	0.920651	0.937696	0.78399	0.630718	0.709747	0.763223	0.798998
GAAC	1094	1962	1638	1150	1515	1093	1643	1743	1657	1542	2801	1745	1470	1721		CAAA	A	0.27853	0.673178	0.284715	0.320288	0.677457	0.839687	0.743248	0.651971	0.570916	0.671804	0.72528	0.354998	0.300372	0.245703		GAAC	0.607861	0.513252	0.537851	0.501739	0.330033	0.259835	0.558125	0.660929	0.742909	0.527237	0.3588	0.484241	0.585034	0.718768
GACC	913	1161	1619	1008	1444	1091	1385	1215	1330	1135	1621	1196	1298	1235		CAAA	T	0	0	0	0	0.000390016	0	0	0	0.000598444	0.000302206	0	0	0.000743494	0.000337041		GACC	0.547645	0.703704	0.623842	0.651786	0.363573	0.1989	0.651986	0.785185	0.825564	0.740088	0.547193	0.408863	0.488444	0.603239
GAGC	622	1045	1155	457	927	824	1192	1126	833	698	1044	926	765	702		CAAA	C	0	0.000348797	0	0	0.000390016	0	0	0.000291971	0	0.000302206	0.000243546	0.000353232	0	0.00101112		GAGC	0.64791	0.444019	0.667532	0.579869	0.588997	0.410194	0.442114	0.507105	0.555822	0.378223	0.288314	0.466523	0.610458	0.723647
GATC	1254	1959	1734	1585	1335	1193	2433	2064	2242	1661	2752	2233	1913	2507		CAAA	G	0.72147	0.326474	0.715285	0.679712	0.321763	0.160313	0.256752	0.347737	0.428486	0.327591	0.274476	0.644649	0.698885	0.752949		GATC	0.692185	0.542113	0.455017	0.438486	0.337828	0.168483	0.669544	0.777616	0.82694	0.620108	0.438953	0.487685	0.58965	0.68927
GCAC	1805	1581	1647	1267	1206	1196	1998	1410	1474	1665	2050	1236	1762	1296		CAAA	N	0	0	0	0	0	0	0	0	0	0	0	0	0	0		GCAC	0.579501	0.638204	0.596236	0.565114	0.337479	0.20903	0.73974	0.808511	0.85346	0.769369	0.578049	0.447411	0.555051	0.661265
GCCC	926	1317	1329	888	1014	1352	1372	1202	1354	1400	1759	1312	1573	1546		CAAA	-	0	0	0	0	0	0	0	0	0	0	0	0	0	0		GCCC	0.49892	0.748671	0.679458	0.618243	0.324458	0.232988	0.73688	0.845258	0.856721	0.735714	0.625355	0.371189	0.427845	0.481242
GCGC	3936	6577	5936	3649	7232	4629	5002	5010	3610	4072	5830	3325	6260	5422		CACA	A	0.33551	0.294266	0.202218	0.295735	0.584875	0.752714	0.163655	0.0967177	0.0712581	0.201489	0.291275	0.392305	0.349291	0.278404		GCGC	0.311738	0.269576	0.254885	0.291313	0.205061	0.191834	0.286086	0.312375	0.464266	0.378684	0.257633	0.256842	0.245527	0.367761
GCTC	1058	887	1163	657	1199	802	1199	1229	1117	954	1619	1126	1276	1104		CACA	T	0.00100452	0.000421585	0.000426621	0.000561167	0	0.000603136	0	0.000437637	0	0	0	0	0.00035461	0		GCTC	0.6862	0.64938	0.636285	0.605784	0.427023	0.258105	0.617181	0.746135	0.791406	0.710692	0.570723	0.472469	0.562696	0.672101
GGAC	700	1116	687	712	739	771	949	1055	904	1183	1546	1083	1175	1076		CACA	C	0	0	0	0	0	0.000603136	0	0	0	0	0.000324359	0	0.00035461	0		GGAC	0.652857	0.5	0.577875	0.54073	0.426252	0.333333	0.471022	0.581043	0.667035	0.475063	0.309185	0.508772	0.603404	0.713755
GGCC	673	653	731	678	995	582	850	871	1065	1072	1252	788	682	780		CACA	G	0.663486	0.705312	0.797355	0.703704	0.415125	0.24608	0.836345	0.902845	0.928742	0.798511	0.708401	0.607695	0.65	0.721596		GGCC	0.476969	0.655436	0.626539	0.619469	0.357789	0.408935	0.604706	0.701493	0.731455	0.550373	0.397764	0.411168	0.457478	0.55641
GGGC	129	232	161	149	177	152	250	161	177	188	216	141	160	177		CACA	N	0	0	0	0	0	0	0	0	0	0	0	0	0	0		GGGC	0.534884	0.37069	0.614907	0.711409	0.632768	0.486842	0.312	0.397516	0.525424	0.287234	0.240741	0.375887	0.6375	0.632768
GGTC	905	1527	1653	933	878	781	1831	1186	1320	1340	1916	922	1364	1350		CACA	-	0	0	0	0	0	0	0	0	0	0	0	0	0	0		GGTC	0.58453	0.499018	0.594071	0.612004	0.3918	0.329065	0.452758	0.615514	0.681818	0.459701	0.319415	0.458785	0.485337	0.63037
GTAC	1449	1728	2990	1326	3018	1510	2848	2911	2724	2299	4481	2675	2158	1700		CAGA	A	0.364672	0.651419	0.230914	0.358354	0.442857	0.674459	0.852279	0.79779	0.751073	0.7555	0.789017	0.431293	0.345333	0.328594		GTAC	0.726708	0.762731	0.457525	0.625189	0.262094	0.205298	0.645716	0.672621	0.734581	0.658112	0.404151	0.490093	0.613531	0.751176
GTCC	1359	1896	1847	1449	1544	1689	2161	1654	1617	1926	2443	1901	1775	2098		CAGA	T	0	0	0	0	0.00150376	0	0.000523834	0	0	0	0	0	0	0		GTCC	0.67844	0.80116	0.804006	0.709455	0.259067	0.150977	0.790838	0.870012	0.888683	0.790239	0.672124	0.511836	0.550986	0.654433
GTGC	691	730	605	487	1098	601	949	620	721	936	1286	753	923	1057		CAGA	C	0	0.000579039	0.000625782	0	0	0.000584454	0.000523834	0.000552486	0.000536481	0	0	0	0	0.000526593		GTGC	0.76411	0.649315	0.8	0.700205	0.469945	0.399334	0.665964	0.743548	0.828017	0.61859	0.458787	0.590969	0.693391	0.775781
GTTC	1858	2224	3151	1668	2232	1482	2909	2345	2036	2399	3091	2685	2418	2249		CAGA	G	0.635328	0.348002	0.768461	0.641646	0.555639	0.324956	0.146674	0.201657	0.248391	0.2445	0.210983	0.568707	0.654667	0.670879		GTTC	0.732508	0.71223	0.715011	0.634293	0.216846	0.145074	0.767274	0.845629	0.901768	0.721967	0.562601	0.576536	0.662945	0.747888
TAAC	2902	3092	3575	2456	3360	3232	4207	3631	3422	3145	4879	3440	3532	3399		CAGA	N	0	0	0	0	0	0	0	0	0	0	0	0	0	0		TAAC	0.732943	0.732859	0.678881	0.642101	0.472917	0.358601	0.714286	0.861195	0.897428	0.736407	0.56323	0.61686	0.677237	0.771698
TACC	2404	2942	2718	2055	2546	2539	2880	2817	2475	2736	3408	2571	2435	3016		CAGA	-	0	0	0	0	0	0	0	0	0	0	0	0	0	0		TACC	0.669717	0.866417	0.808315	0.743066	0.578947	0.473415	0.848611	0.887469	0.93697	0.880117	0.757629	0.545313	0.604928	0.701592
TAGC	1859	2909	3540	2657	2957	2038	3460	3429	2855	2896	4899	2957	2527	2679		CATA	A	0.359558	0.535458	0.394408	0.40051	0.556901	0.707328	0.750233	0.690206	0.619504	0.623819	0.714389	0.433087	0.354028	0.281673		TAGC	0.665412	0.591268	0.65565	0.629281	0.590125	0.47792	0.575723	0.665209	0.730298	0.542127	0.365381	0.543118	0.608231	0.715939
TATC	2987	4344	3620	3649	4108	3415	4900	4430	4236	4010	6715	4111	4192	4821		CATA	T	0.000315956	0	0	0	0	0	0.000465549	0	0	0	0	0.000263435	0.000256542	0.000500751		TATC	0.689655	0.683471	0.734807	0.649767	0.590068	0.450952	0.697347	0.757111	0.839235	0.668329	0.503053	0.576016	0.645754	0.722464
TCAC	2584	3435	3673	2746	3307	2313	4100	3485	3877	3237	4247	3801	3458	3537		CATA	C	0	0.000247097	0.000909298	0	0.000252334	0.000438789	0	0	0	0.000572574	0.000362911	0	0	0		TCAC	0.74226	0.818049	0.744078	0.712673	0.354097	0.284047	0.828293	0.885509	0.917462	0.823293	0.70591	0.590897	0.675824	0.716426
TCCC	2020	2245	3132	1866	2133	1747	2847	2413	2317	2421	3401	2439	2472	2587		CATA	G	0.640126	0.464295	0.604683	0.59949	0.442846	0.292233	0.249302	0.309794	0.380496	0.375608	0.285248	0.566649	0.645716	0.717827		TCCC	0.730693	0.900668	0.864623	0.790997	0.440225	0.322839	0.91254	0.940738	0.956841	0.914498	0.807116	0.559246	0.597896	0.601082
TCGC	1366	1607	1763	1479	1323	940	2115	1788	1845	1909	2206	1789	1437	1484		CATA	N	0	0	0	0	0	0	0	0	0	0	0	0	0	0		TCGC	0.747438	0.724953	0.792399	0.72549	0.566893	0.474468	0.727187	0.803132	0.854201	0.698795	0.549411	0.563443	0.688239	0.760108
TCTC	2752	4179	4328	3277	4249	4450	5322	4954	4628	4637	5704	4010	4461	4798		CATA	-	0	0	0	0	0	0	0	0	0	0	0	0	0	0		TCTC	0.738009	0.770519	0.763401	0.703387	0.476818	0.349888	0.761556	0.817521	0.876837	0.762778	0.630259	0.607481	0.642905	0.705711
TGAC	1051	1484	1519	1102	1273	1397	1893	1609	1504	1578	1983	1581	1506	1435		CCAA	A	0.268703	0.466746	0.206043	0.299785	0.737544	0.853341	0.481469	0.415768	0.309553	0.244364	0.337474	0.38484	0.304261	0.236511		TGAC	0.736441	0.719003	0.713627	0.703267	0.608798	0.465999	0.694665	0.832194	0.867021	0.744613	0.557741	0.633144	0.739044	0.811847
TGCC	674	962	1099	927	1023	1109	1411	1376	1069	1066	1360	1423	1091	1103		CCAA	T	0	0	0	0.00161464	0	0	0	0	0	0	0	0	0	0		TGCC	0.71365	0.819127	0.829845	0.754045	0.781036	0.602344	0.761871	0.843023	0.901777	0.836773	0.700735	0.51792	0.626948	0.74252
TGGC	469	703	1111	341	503	649	640	826	555	657	806	422	599	674		CCAA	C	0.000623441	0	0	0.00107643	0	0	0.000655953	0	0	0	0.000887311	0.000728863	0	0		TGGC	0.601279	0.536273	0.726373	0.692082	0.793241	0.688752	0.528125	0.615012	0.691892	0.512938	0.358561	0.578199	0.692821	0.661721
TGTC	1792	2490	1837	1529	2091	1976	2651	1861	2170	2025	3662	1841	2475	2339		CCAA	G	0.730673	0.533254	0.793957	0.697524	0.262456	0.146659	0.517875	0.584232	0.690447	0.755636	0.661639	0.614431	0.695739	0.763489		TGTC	0.646205	0.657831	0.760479	0.710922	0.677666	0.630061	0.660883	0.79151	0.828111	0.682469	0.513927	0.592613	0.646061	0.724241
TTAC	4164	5587	4949	3744	4797	4105	6290	5560	5829	6016	7631	4950	5160	5227		CCAA	N	0	0	0	0	0	0	0	0	0	0	0	0	0	0		TTAC	0.748319	0.771792	0.724389	0.6461	0.333542	0.233861	0.806041	0.855216	0.885229	0.776928	0.675927	0.643232	0.695349	0.766979
TTCC	2675	3204	3696	2469	3840	2612	3655	3186	3021	2968	4279	3441	3269	3366		CCAA	-	0	0	0	0	0	0	0	0	0	0	0	0	0	0		TTCC	0.8	0.888577	0.859307	0.81126	0.339844	0.240046	0.890561	0.928123	0.938762	0.904987	0.811872	0.678872	0.707556	0.771836
TTGC	1588	2304	1932	1548	2108	1618	2644	1887	2209	1833	2907	2159	1965	1820		CCCA	A	0.369494	0.264536	0.153669	0.261615	0.664187	0.829208	0.165906	0.139667	0.0523402	0.128022	0.205565	0.410107	0.355823	0.336865		TTGC	0.837531	0.775174	0.824017	0.777778	0.586812	0.480841	0.831316	0.894542	0.928927	0.73868	0.581699	0.719778	0.821374	0.850549
TTTC	4044	5065	5430	3354	4872	3462	6034	4893	4616	4660	6126	4442	4481	5309		CCCA	T	0.000657462	0	0	0	0.000496032	0	0	0.000475059	0.00100654	0	0.000830565	0.000447227	0.000859476	0		TTTC	0.781405	0.788154	0.79337	0.741205	0.359606	0.240612	0.852337	0.895156	0.926993	0.830043	0.681195	0.702386	0.756974	0.789226
AAAG	4800	5605	6465	4178	5457	3994	6230	6916	5697	5480	8854	6808	6727	6837		CCCA	C	0.00131492	0	0	0	0	0.000825083	0.000380518	0	0	0	0.000415282	0	0.000859476	0.00109609		AAAG	0.527917	0.272257	0.615777	0.579225	0.315925	0.186279	0.187159	0.209514	0.278919	0.286496	0.225774	0.423325	0.490263	0.549803
AACG	5023	6330	6412	4820	6747	4841	7262	7210	5989	6331	9665	6448	7389	7936		CCCA	G	0.628534	0.735464	0.846331	0.738385	0.335317	0.169967	0.833714	0.859857	0.946653	0.871978	0.793189	0.589445	0.642458	0.662039		AACG	0.490543	0.645814	0.555989	0.539419	0.411887	0.296839	0.530983	0.630929	0.726999	0.688517	0.531712	0.345533	0.40858	0.487903
AAGG	3280	4028	3961	2748	3707	3395	5304	4102	3951	3789	5837	4914	4479	4937		CCCA	N	0	0	0	0	0	0	0	0	0	0	0	0	0	0		AAGG	0.492073	0.25	0.69124	0.674309	0.504451	0.360236	0.12632	0.150902	0.192356	0.226445	0.158814	0.368132	0.51708	0.573425
AATG	6832	8401	9354	5903	7443	5555	9191	8892	8486	7769	9979	8486	9160	8717		CCCA	-	0	0	0	0	0	0	0	0	0	0	0	0	0	0		AATG	0.544057	0.265802	0.537524	0.520075	0.376999	0.230963	0.174519	0.200742	0.265143	0.277127	0.213047	0.393354	0.475109	0.575771
ACAG	3593	5705	5698	3314	4850	3866	6052	5393	5345	5086	6268	6020	5661	5835		CCGA	A	0.256729	0.523684	0.216818	0.237113	0.524079	0.6875	0.730428	0.698079	0.619285	0.402584	0.500754	0.362949	0.271202	0.242846		ACAG	0.532424	0.434356	0.69656	0.666868	0.354845	0.198138	0.529577	0.571852	0.646773	0.732599	0.634652	0.366777	0.434552	0.494602
ACCG	3799	4811	4987	3970	4916	3808	5633	5391	5154	4996	6656	5463	5396	5497		CCGA	T	0	0	0	0	0	0	0	0	0	0	0	0	0	0		ACCG	0.474335	0.69549	0.694405	0.673552	0.386086	0.227416	0.585833	0.689853	0.763873	0.780825	0.665114	0.312832	0.394181	0.403857
ACGG	2279	3527	3539	2002	2883	2510	3811	3457	2947	2918	4416	3307	3256	3348		CCGA	C	0	0.000877193	0.0016488	0	0	0	0.0014771	0	0	0	0	0	0	0		ACGG	0.48925	0.314715	0.685787	0.675824	0.508151	0.390438	0.217003	0.266995	0.341703	0.562714	0.474185	0.343514	0.47328	0.522401
ACTG	4178	5591	5967	3784	5566	3781	7115	6724	5730	5797	7418	6120	6433	6542		CCGA	G	0.743271	0.475439	0.781533	0.762887	0.475921	0.3125	0.268095	0.301921	0.380715	0.597416	0.499246	0.637051	0.728798	0.757154		ACTG	0.57348	0.405473	0.67337	0.649049	0.331297	0.206824	0.337456	0.419096	0.525654	0.7064	0.584659	0.388235	0.449091	0.520024
AGAG	2754	3792	3253	2326	3645	1996	3767	3739	3396	3115	5224	4106	4074	3580		CCGA	N	0	0	0	0	0	0	0	0	0	0	0	0	0	0		AGAG	0.547567	0.30116	0.624654	0.61049	0.434019	0.27505	0.18901	0.255416	0.320377	0.307544	0.198124	0.415002	0.463918	0.6
AGCG	2199	2944	3488	2012	3112	1750	3866	3589	3697	2650	3554	4436	2988	3128		CCGA	-	0	0	0	0	0	0	0	0	0	0	0	0	0	0		AGCG	0.485675	0.575408	0.59547	0.572565	0.458548	0.379429	0.43611	0.589858	0.658913	0.636981	0.478334	0.33679	0.444779	0.552749
AGGG	1609	1742	2026	1217	1512	1107	1624	1897	2039	1633	2522	1816	2079	2075		CCTA	A	0.310832	0.466371	0.259064	0.316161	0.607198	0.778283	0.650804	0.601703	0.498811	0.27621	0.432549	0.415145	0.386912	0.328231		AGGG	0.497825	0.272101	0.735439	0.681183	0.619048	0.454381	0.122537	0.143911	0.219716	0.20147	0.152657	0.373348	0.506494	0.561446
AGTG	3001	4073	3506	2589	3865	3092	4966	4913	4084	3713	5810	4298	3529	4372		CCTA	T	0	0	0	0	0.000765697	0	0	0	0	0	0.000331455	0.000380518	0	0		AGTG	0.601133	0.35453	0.591557	0.575512	0.463131	0.305627	0.192509	0.245878	0.312439	0.307029	0.216695	0.429502	0.53868	0.623513
ATAG	4964	7770	7558	5181	7047	6856	8992	8173	7365	7989	9622	8741	8012	8294		CCTA	C	0	0	0	0	0	0	0.000643087	0.000946074	0	0	0.000331455	0.000380518	0	0		ATAG	0.696414	0.453282	0.70733	0.659525	0.511423	0.309072	0.30883	0.412578	0.498167	0.459882	0.345666	0.537696	0.588992	0.64625
ATCG	4962	5989	7065	4431	6229	4878	7489	6777	5672	6131	8089	7230	7215	7488		CCTA	G	0.689168	0.533629	0.740936	0.683839	0.392037	0.221717	0.348553	0.397351	0.501189	0.72379	0.566788	0.584094	0.613088	0.671769		ATCG	0.647924	0.734847	0.672753	0.668472	0.402151	0.241492	0.656964	0.780876	0.848025	0.805741	0.650389	0.486999	0.513236	0.594818
ATGG	3037	4913	4296	2983	4375	3363	6099	5313	4593	5602	6825	4936	4933	5571		CCTA	N	0	0	0	0	0	0	0	0	0	0	0	0	0	0		ATGG	0.648008	0.336251	0.70298	0.681864	0.6192	0.493607	0.19495	0.267269	0.322447	0.291503	0.207033	0.497164	0.568822	0.658051
ATTG	5742	8090	8562	5598	8155	6707	9648	9199	8407	8325	11476	7907	9248	8646		CCTA	-	0	0	0	0	0	0	0	0	0	0	0	0	0	0		ATTG	0.739638	0.473177	0.704275	0.680957	0.337584	0.177277	0.32017	0.416458	0.498156	0.47039	0.337748	0.570634	0.59894	0.685982
CAAG	4976	5928	6198	4002	5648	5225	6586	7070	5406	5533	7041	6233	6024	6109		CGAA	A	0.282082	0.661972	0.269939	0.368577	0.640501	0.766667	0.734971	0.629654	0.563063	0.719825	0.795531	0.3867	0.310179	0.201835		CAAG	0.60008	0.373482	0.688125	0.670915	0.435198	0.252823	0.226693	0.294625	0.356641	0.363275	0.283767	0.474892	0.550631	0.60239
CACG	3597	5256	5295	4012	4150	3804	5938	5253	4982	4591	5585	4593	5675	5410		CGAA	T	0	0.00251509	0	0	0.000659631	0	0	0	0	0	0.000558659	0	0.0178817	0.000705716		CACG	0.567139	0.774353	0.655335	0.644816	0.483614	0.34306	0.690131	0.805254	0.848856	0.791766	0.637601	0.440017	0.49674	0.590943
CAGG	2446	3342	2860	2227	2545	2828	3477	3266	3236	2704	4096	4034	3578	3450		CGAA	C	0.00121065	0.00100604	0	0.000988142	0	0	0	0	0	0	0.000558659	0	0	0		CAGG	0.542518	0.298624	0.75	0.727436	0.612574	0.456153	0.161921	0.202082	0.250309	0.260725	0.183594	0.430094	0.568195	0.633333
CATG	4892	7443	7278	4868	6941	5193	8404	7923	7124	7620	9508	7947	7540	7550		CGAA	G	0.716707	0.334507	0.730061	0.630435	0.358839	0.233333	0.265029	0.370346	0.436937	0.280175	0.203352	0.6133	0.671939	0.797459		CATG	0.629804	0.382776	0.65485	0.609901	0.431926	0.281533	0.227511	0.295974	0.373105	0.343832	0.261149	0.466088	0.543634	0.599868
CCAG	2866	4891	4620	2653	3297	3157	4998	4962	3796	4099	5156	5042	4568	4473		CGAA	N	0	0	0	0	0	0	0	0	0	0	0	0	0	0		CCAG	0.576413	0.480474	0.785065	0.727101	0.403397	0.239151	0.469388	0.497582	0.587987	0.650646	0.559154	0.43217	0.483581	0.528951
CCCG	3294	4572	4458	3074	4175	2861	5245	4566	4974	4836	7105	5306	5023	5116		CGAA	-	0	0	0	0	0	0	0	0	0	0	0	0	0	0		CCCG	0.531876	0.792432	0.76559	0.716981	0.461557	0.289759	0.75062	0.82523	0.874347	0.818031	0.672766	0.349793	0.419869	0.446247
CCGG	2911	3456	2980	2406	2821	2823	3443	3196	3275	2889	3949	3812	3176	3906		CGCA	A	0.338476	0.39752	0.261307	0.312561	0.56865	0.696312	0.340324	0.168475	0.111384	0.25854	0.384172	0.430933	0.352439	0.265942		CCGG	0.487118	0.32581	0.707047	0.69867	0.543779	0.433227	0.230322	0.276283	0.342901	0.466597	0.364903	0.352046	0.474496	0.515873
CCTG	3821	5807	5647	4255	5024	3266	7112	6133	5128	5832	8385	6395	6151	6947		CGCA	T	0	0	0.000628141	0	0	0	0	0	0	0	0	0	0	0		CCTG	0.596441	0.437748	0.721799	0.660165	0.427747	0.287201	0.33113	0.410729	0.511115	0.609396	0.505069	0.399687	0.471143	0.519937
CGAG	1869	2885	2106	1920	2032	2064	2977	3211	2459	2482	3683	3141	3111	2810		CGCA	C	0	0	0.000628141	0	0.000572082	0	0	0	0.000819001	0	0	0.000590319	0.00121951	0		CGAG	0.617442	0.362218	0.683286	0.602604	0.455709	0.268895	0.211622	0.295235	0.368442	0.31668	0.233777	0.502706	0.562199	0.65516
CGCG	1567	2440	2198	1662	2072	1561	2718	2453	2035	2020	2779	2360	2550	2781		CGCA	G	0.661524	0.60248	0.737437	0.687439	0.430778	0.303688	0.659676	0.831525	0.887797	0.74146	0.615828	0.568477	0.646341	0.734058		CGCG	0.564773	0.637705	0.650136	0.592659	0.513996	0.330557	0.553716	0.708113	0.784275	0.70495	0.519971	0.427542	0.509412	0.594031
CGGG	1108	1455	1384	1053	1517	2040	1855	1593	1771	1495	1984	1804	1743	1674		CGCA	N	0	0	0	0	0	0	0	0	0	0	0	0	0	0		CGGG	0.580325	0.316838	0.794798	0.723647	0.62294	0.478922	0.157951	0.183302	0.249012	0.215385	0.172883	0.398004	0.552496	0.64098
CGTG	1607	2382	2528	1635	2053	2236	3048	2938	2238	2127	3097	2907	2791	2327		CGCA	-	0	0	0	0	0	0	0	0	0	0	0	0	0	0		CGTG	0.608587	0.413518	0.59019	0.625688	0.512908	0.304114	0.234908	0.312798	0.369973	0.347438	0.248628	0.464052	0.585095	0.67211
CTAG	4088	6797	6039	4968	5617	5619	7399	7053	6435	6750	8943	7049	6975	6467		CGGA	A	0.345133	0.668546	0.220217	0.264762	0.332331	0.428765	0.836735	0.779043	0.763158	0.769663	0.864055	0.41573	0.301754	0.189679		CTAG	0.694961	0.51302	0.753767	0.689614	0.481752	0.287596	0.353291	0.466894	0.551826	0.478963	0.343621	0.576678	0.61448	0.683315
CTCG	4194	4871	5200	3983	4684	4773	5637	4844	4733	4693	6140	6122	5867	6317		CGGA	T	0	0.0011274	0	0	0	0.00135685	0	0	0	0	0	0	0	0		CTCG	0.721984	0.823034	0.773462	0.72709	0.471605	0.305678	0.778606	0.869323	0.900697	0.839974	0.707003	0.573015	0.614454	0.670888
CTGG	1592	2099	2397	1509	2307	1544	2647	2601	2194	2009	2573	2409	2460	2401		CGGA	C	0	0	0	0	0	0	0.000971817	0	0	0	0	0	0	0.0013947		CTGG	0.699121	0.409719	0.781393	0.733598	0.606415	0.522668	0.25085	0.287197	0.365998	0.34893	0.244073	0.54836	0.634553	0.694711
CTTG	4239	6734	6471	4559	6188	4593	7430	8079	6401	6513	8480	7285	6778	6930		CGGA	G	0.654867	0.330327	0.779783	0.735238	0.667669	0.569878	0.162293	0.220957	0.236842	0.230337	0.135945	0.58427	0.698246	0.808926		CTTG	0.768813	0.581081	0.777469	0.736346	0.41936	0.255171	0.395962	0.520485	0.614279	0.524797	0.373467	0.585999	0.657716	0.728716
GAAG	2226	3358	2981	2359	2870	2136	3569	3395	2932	2856	3643	3147	3314	3283		CGGA	N	0	0	0	0	0	0	0	0	0	0	0	0	0	0		GAAG	0.550314	0.318344	0.664542	0.63883	0.379791	0.294944	0.221631	0.270692	0.332196	0.301821	0.219599	0.435971	0.527761	0.61194
GACG	2275	2383	2574	1937	2411	1727	2947	2564	2227	2296	3166	2562	2413	2323		CGGA	-	0	0	0	0	0	0	0	0	0	0	0	0	0	0		GACG	0.483956	0.612253	0.605672	0.565307	0.448776	0.250145	0.477095	0.613105	0.682084	0.644164	0.500316	0.355191	0.460008	0.523461
GAGG	1442	1748	1833	1443	1726	1476	1751	1828	2038	1748	1805	2049	1892	1337		CGTA	A	0.291436	0.545877	0.337194	0.374901	0.491767	0.668203	0.74	0.631499	0.562173	0.665238	0.764205	0.388921	0.304178	0.218521		GAGG	0.549931	0.296911	0.732679	0.689536	0.54635	0.410569	0.155911	0.195842	0.247792	0.244851	0.172853	0.385066	0.568182	0.657442
GATG	2640	3062	3953	2989	3057	2455	3951	4098	3521	3361	4229	4613	4552	4400		CGTA	T	0	0	0	0.000794281	0	0.000768049	0	0.000504796	0	0	0.00094697	0	0	0		GATG	0.624242	0.324951	0.584113	0.563399	0.39614	0.26558	0.193875	0.252806	0.3215	0.291282	0.219674	0.411229	0.515158	0.608182
GCAG	1712	2564	2570	1852	2264	2175	2621	2792	2306	2201	2999	2771	2188	2305		CGTA	C	0	0	0.000445434	0	0	0.0015361	0	0	0	0.000535619	0	0	0	0		GCAG	0.575935	0.384555	0.647082	0.607451	0.375442	0.227586	0.385731	0.421562	0.489592	0.588369	0.482494	0.36882	0.476234	0.550542
GCCG	1704	2383	2287	1459	2379	1734	2683	2772	2150	2193	3549	1942	2899	2483		CGTA	G	0.708564	0.454123	0.662361	0.624305	0.508233	0.329493	0.26	0.367996	0.437827	0.334226	0.234848	0.611079	0.695822	0.781479		GCCG	0.487089	0.636173	0.680805	0.633996	0.358134	0.224913	0.530749	0.651515	0.719535	0.673051	0.583263	0.320803	0.409452	0.410391
GCGG	768	1094	1062	923	1173	848	1276	1227	929	1066	1331	1321	1133	1184		CGTA	N	0	0	0	0	0	0	0	0	0	0	0	0	0	0		GCGG	0.567708	0.301645	0.698682	0.685807	0.554987	0.413915	0.224922	0.272209	0.340151	0.424953	0.344102	0.36866	0.524272	0.605574
GCTG	1432	1924	1603	1127	1792	1201	1920	2278	2018	1702	2162	1833	2104	1820		CGTA	-	0	0	0	0	0	0	0	0	0	0	0	0	0	0		GCTG	0.587989	0.379938	0.681847	0.640639	0.355469	0.170691	0.290104	0.395522	0.445986	0.559929	0.467623	0.419531	0.502376	0.553297
GGAG	1577	1831	2273	1449	1961	1285	2345	2257	2289	1947	2463	2295	2437	1916		CTAA	A	0.175279	0.450792	0.191705	0.286139	0.726068	0.893115	0.602446	0.448205	0.348392	0.524103	0.645942	0.303968	0.193232	0.180878		GGAG	0.558656	0.348443	0.648482	0.601104	0.417134	0.238911	0.197868	0.252105	0.324159	0.270159	0.190824	0.400871	0.455068	0.618476
GGCG	424	530	733	350	588	347	854	725	413	566	753	690	734	856		CTAA	T	0	0.000368596	0.000423191	0.00049505	0	0.000481464	0	0	0	0.000385654	0.000237304	0.000396825	0	0.000356761		GGCG	0.504717	0.550943	0.613915	0.557143	0.44898	0.26513	0.37822	0.504828	0.583535	0.519435	0.386454	0.373913	0.434605	0.51285
GGGG	827	1015	769	827	958	833	1218	1071	1001	871	1493	852	1096	1000		CTAA	C	0	0.000368596	0.000423191	0	0.000854701	0.000481464	0	0	0	0	0.000237304	0	0.000445236	0.000356761		GGGG	0.540508	0.298522	0.745124	0.669891	0.593946	0.488595	0.152709	0.172736	0.207792	0.206659	0.148024	0.368545	0.519161	0.609
GGTG	2071	2178	2160	1802	1888	1334	2593	2191	1775	1828	2803	2401	2341	2299		CTAA	G	0.824721	0.54847	0.807448	0.713366	0.273077	0.105922	0.397554	0.551795	0.651608	0.475511	0.353583	0.695635	0.806322	0.818409		GGTG	0.631096	0.349403	0.631019	0.619867	0.425847	0.265367	0.190899	0.27476	0.326197	0.299781	0.20157	0.41691	0.534814	0.670726
GTAG	2828	3589	3699	2403	3712	2561	4106	3879	3795	3362	3910	3641	3518	4110		CTAA	N	0	0	0	0	0	0	0	0	0	0	0	0	0	0		GTAG	0.706506	0.483979	0.730468	0.673741	0.45528	0.295978	0.336824	0.474349	0.552833	0.471148	0.33734	0.518814	0.592666	0.652068
GTCG	2811	3706	3772	2541	3827	2560	4225	4057	3997	3556	4553	4101	3769	4413		CTAA	-	0	0	0	0	0	0	0	0	0	0	0	0	0	0		GTCG	0.667734	0.727469	0.707847	0.68595	0.387248	0.238281	0.663905	0.761647	0.828371	0.747469	0.566659	0.467935	0.523216	0.586902
GTGG	1291	1682	1534	1052	1515	1361	1979	2236	2108	1943	2238	1933	1824	1707		CTCA	A	0.209054	0.206355	0.142473	0.213309	0.732093	0.875608	0.139191	0.0743525	0.0639579	0.152429	0.280111	0.283173	0.253587	0.177164		GTGG	0.718048	0.419738	0.818123	0.769011	0.689769	0.502572	0.23901	0.303667	0.375712	0.342254	0.239946	0.508536	0.662281	0.724077
GTTG	3228	4392	3911	3176	3719	3138	5114	5059	4750	4374	6269	4809	4533	4185		CTCA	T	0	0	0.000384025	0	0	0	0	0	0.000376223	0.00041876	0.000308833	0	0	0		GTTG	0.746283	0.523907	0.744567	0.710327	0.305996	0.172721	0.37368	0.511366	0.604842	0.532007	0.362897	0.576627	0.635341	0.718519
TAAG	5008	7144	6653	5265	6176	5262	8068	8449	7352	6987	9882	7264	7644	8282		CTCA	C	0.000508647	0.000373832	0.000768049	0	0.000702247	0	0	0	0	0	0	0	0	0.000368324		TAAG	0.703075	0.422732	0.766421	0.711491	0.573996	0.401748	0.278012	0.354243	0.431583	0.44912	0.337786	0.535105	0.59079	0.666747
TACG	12095	18120	15959	16045	12893	12087	25719	18396	15512	18296	32502	15410	24258	22149		CTCA	G	0.790437	0.793271	0.856375	0.786691	0.267205	0.124392	0.860809	0.925647	0.935666	0.847152	0.71958	0.716827	0.746413	0.822468		TACG	0.415544	0.523731	0.433548	0.406357	0.408439	0.325391	0.468953	0.548706	0.638087	0.543179	0.390376	0.354056	0.300808	0.398212
TAGG	2824	4223	4709	2681	3644	3573	5106	4808	4338	4086	5244	4232	4297	4332		CTCA	N	0	0	0	0	0	0	0	0	0	0	0	0	0	0		TAGG	0.657932	0.358987	0.815035	0.743006	0.725576	0.560593	0.20564	0.238977	0.302444	0.322565	0.25267	0.497401	0.635094	0.705679
TATG	6325	8806	8060	5656	7516	7061	9684	9678	8748	8872	11891	9862	9164	9807		CTCA	-	0	0	0	0	0	0	0	0	0	0	0	0	0	0		TATG	0.66419	0.419827	0.690571	0.671322	0.632517	0.462541	0.265386	0.33726	0.397577	0.413661	0.338491	0.50872	0.592427	0.662384
TCAG	4862	6807	6788	4375	5552	4602	7798	7221	6530	5901	9278	7327	7084	6626		CTGA	A	0.205036	0.475419	0.215675	0.269527	0.507275	0.681818	0.750729	0.6609	0.57864	0.655286	0.719697	0.322668	0.230145	0.16338		TCAG	0.669683	0.555311	0.798763	0.7664	0.415166	0.26771	0.496025	0.562664	0.633997	0.662769	0.536969	0.476866	0.548701	0.595835
TCCG	4718	6281	6318	4378	6411	5775	7776	6167	5030	6298	7463	6516	7434	6865		CTGA	T	0	0	0	0	0	0	0	0	0	0	0	0	0	0		TCCG	0.60958	0.820888	0.817031	0.769073	0.440961	0.309784	0.783436	0.865899	0.905964	0.850587	0.742865	0.428177	0.474711	0.525127
TCGG	3142	4714	5497	2556	3715	3172	4745	4680	3864	4054	5163	4774	4416	4707		CTGA	C	0	0	0.000589275	0	0.000661376	0	0.000971817	0	0	0	0	0	0.00057971	0		TCGG	0.583068	0.413237	0.735128	0.742958	0.62288	0.525536	0.28725	0.337179	0.421325	0.5	0.415262	0.429828	0.557065	0.59847
TCTG	9557	13289	11774	8106	10892	11690	15291	11113	9135	12301	14113	11680	11654	16485		CTGA	G	0.794964	0.524581	0.783736	0.730473	0.492063	0.318182	0.248299	0.3391	0.42136	0.344714	0.280303	0.677332	0.769275	0.83662		TCTG	0.48645	0.411995	0.56956	0.527881	0.380004	0.268349	0.332222	0.439935	0.526765	0.507438	0.432226	0.373031	0.405354	0.421171
TGAG	2539	3196	3525	2385	3326	2545	3792	3932	3257	3215	4978	3276	4074	3849		CTGA	N	0	0	0	0	0	0	0	0	0	0	0	0	0	0		TGAG	0.706577	0.431164	0.770496	0.698113	0.659952	0.530059	0.279272	0.368006	0.466687	0.457543	0.320812	0.583028	0.62813	0.704079
TGCG	592	850	727	643	798	670	1082	999	810	794	1201	986	1049	941		CTGA	-	0	0	0	0	0	0	0	0	0	0	0	0	0	0		TGCG	0.726351	0.723529	0.775791	0.709176	0.744361	0.555224	0.5878	0.730731	0.832099	0.799748	0.606162	0.51927	0.549094	0.718385
TGGG	1326	1863	1815	1329	2024	1324	1910	2152	1997	1752	2662	1763	1978	1825		CTTA	A	0.209327	0.434602	0.290525	0.359545	0.698569	0.847633	0.587159	0.448838	0.387256	0.519008	0.67554	0.327068	0.308358	0.22014		TGGG	0.633484	0.355878	0.82865	0.763732	0.77915	0.688066	0.192147	0.245818	0.300951	0.321918	0.206612	0.490641	0.605157	0.712877
TGTG	2774	4428	4513	2672	3801	2763	5153	4600	3875	4294	5028	4862	5015	4327		CTTA	T	0	0.000180408	0.000209161	0	0.000223614	0	0.000160514	0.000397377	0	0	0.000143123	0.000221141	0	0.000225785		TGTG	0.692862	0.467028	0.712386	0.679641	0.695606	0.578719	0.269164	0.359783	0.43071	0.450862	0.318815	0.566434	0.645862	0.723827
TTAG	5749	8363	7846	5696	8264	5797	9465	9198	8480	8355	11634	8030	8371	8493		CTTA	C	0	0.000360815	0	0	0	0	0.000321027	0.000198689	0.000176025	0	0.000429369	0.000442282	0.000422119	0		TTAG	0.787441	0.583762	0.803467	0.753687	0.486326	0.316888	0.439197	0.587845	0.663797	0.641532	0.486849	0.642466	0.702186	0.747086
TTCG	6019	8342	8770	6468	7819	7134	10007	8976	8560	8228	10456	8617	8625	8866		CTTA	G	0.790673	0.564857	0.709266	0.640455	0.301208	0.152367	0.41236	0.550566	0.612568	0.480992	0.323887	0.672269	0.69122	0.779634		TTCG	0.787506	0.837449	0.827366	0.770408	0.473718	0.328427	0.797542	0.869207	0.899533	0.865459	0.748948	0.644076	0.684754	0.733927
TTGG	3162	4402	4156	3266	4061	3577	5639	5196	4387	4737	5061	4919	5127	4955		CTTA	N	0	0	0	0	0	0	0	0	0	0	0	0	0	0		TTGG	0.778937	0.494775	0.856112	0.800061	0.679636	0.575622	0.304841	0.400693	0.476863	0.457463	0.334716	0.645863	0.720889	0.795358
TTTG	7710	10573	11679	7536	10259	7494	12599	11362	10632	10219	13880	10914	11881	10706		CTTA	-	0	0	0	0	0	0	0	0	0	0	0	0	0	0		TTTG	0.771984	0.567672	0.78517	0.740579	0.453456	0.295436	0.442099	0.575163	0.661588	0.617086	0.452089	0.655946	0.695312	0.739585
AAAT	3272	4931	4594	3302	4189	3551	5258	5030	4752	3870	6404	4584	4775	4487		GAAA	A	0.400647	0.764056	0.43282	0.443321	0.621622	0.738177	0.792159	0.759109	0.678985	0.760672	0.80469	0.476573	0.359326	0.277102		AAAT	0.599022	0.325086	0.499129	0.478195	0.220578	0.125317	0.269114	0.302783	0.364689	0.321447	0.239069	0.43041	0.440628	0.568086
AACT	2504	4185	4898	2904	3753	2526	4414	3903	3292	3779	4677	3727	4914	4553		GAAA	T	0	0	0	0	0.000529942	0	0.000421585	0	0.000445236	0	0.000285959	0	0	0		AACT	0.585064	0.717085	0.612495	0.586433	0.340261	0.194378	0.713865	0.806303	0.840826	0.756549	0.586701	0.438154	0.445055	0.543817
AAGT	1759	2588	2947	2048	2755	2180	2917	2887	2990	2850	3421	2948	3131	2634		GAAA	C	0	0.000961076	0.00106213	0	0.000529942	0.000685401	0	0.000404858	0.000890472	0	0.000571919	0.000446229	0	0		AAGT	0.667993	0.337326	0.675602	0.64209	0.447187	0.28211	0.235173	0.254243	0.325753	0.273684	0.207834	0.49118	0.550942	0.660213
AATT	4384	5340	6047	4437	5441	4825	6227	6239	6253	5597	8123	6283	5811	6313		GAAA	G	0.599353	0.234983	0.566118	0.556679	0.377318	0.261138	0.20742	0.240486	0.319679	0.239328	0.194452	0.522981	0.640674	0.722898		AATT	0.564553	0.28015	0.421035	0.408384	0.271274	0.140311	0.210214	0.247476	0.311051	0.282473	0.219131	0.389782	0.415935	0.533819
ACAT	3710	4584	5860	3703	4895	3113	5124	5308	4884	4268	6988	4496	4515	4743		GAAA	N	0	0	0	0	0	0	0	0	0	0	0	0	0	0		ACAT	0.636388	0.580934	0.598976	0.582771	0.302554	0.161902	0.613778	0.67483	0.72502	0.666823	0.565827	0.470863	0.478184	0.539532
ACCT	3004	3864	5258	3257	4236	3727	5015	4481	4135	4247	5618	4401	4702	3813		GAAA	-	0	0	0	0	0	0	0	0	0	0	0	0	0	0		ACCT	0.604527	0.794513	0.72499	0.677924	0.336874	0.191038	0.718644	0.812765	0.840871	0.75724	0.643645	0.443763	0.429604	0.484133
ACGT	2280	2512	2415	1707	2560	2247	2799	2823	2366	2572	3615	2595	2407	2726		GACA	A	0.417384	0.454406	0.290545	0.3671	0.581807	0.705009	0.311326	0.220607	0.150958	0.299486	0.445876	0.473574	0.370735	0.272786		ACGT	0.617982	0.442277	0.672464	0.633275	0.429297	0.309301	0.347981	0.393907	0.477177	0.507387	0.426833	0.458574	0.564603	0.587307
ACTT	3957	4514	4807	3100	4141	3314	5345	5980	4882	4456	6702	4998	4657	4888		GACA	T	0	0.000512295	0	0	0	0	0.000605694	0	0	0	0	0	0	0		ACTT	0.660349	0.533673	0.606199	0.59871	0.253562	0.179843	0.395697	0.484114	0.542605	0.631284	0.523873	0.47479	0.475199	0.527414
AGAT	2010	2491	2950	1947	2798	2039	3274	2886	2582	2455	3789	2368	2928	2564		GACA	C	0	0.000512295	0	0	0.00126342	0.000927644	0	0	0	0	0	0	0.000656168	0		AGAT	0.60796	0.374147	0.567797	0.535182	0.316655	0.162334	0.281918	0.358974	0.417119	0.345825	0.260227	0.519426	0.466872	0.643136
AGCT	1617	1996	1836	1202	1514	1564	2028	1876	1993	1778	2272	1842	1863	1546		GACA	G	0.582616	0.54457	0.709455	0.6329	0.41693	0.294063	0.688068	0.779393	0.849042	0.700514	0.554124	0.526426	0.628609	0.727214		AGCT	0.591837	0.608717	0.713508	0.650582	0.36856	0.23913	0.575444	0.714819	0.702459	0.642295	0.496919	0.469055	0.482018	0.560155
AGGT	1082	2016	1897	1403	2239	1692	2113	1615	1732	1548	2435	1712	2024	2111		GACA	N	0	0	0	0	0	0	0	0	0	0	0	0	0	0		AGGT	0.642329	0.331845	0.664207	0.607983	0.505136	0.330378	0.208235	0.263777	0.311778	0.25323	0.172485	0.479556	0.552866	0.607769
AGTT	2624	3994	2991	2454	2905	2317	4080	4368	4066	3404	5233	3439	3700	3884		GACA	-	0	0	0	0	0	0	0	0	0	0	0	0	0	0		AGTT	0.631098	0.349024	0.561351	0.55379	0.386919	0.234786	0.246078	0.305174	0.374816	0.365452	0.240206	0.477174	0.503784	0.614058
ATAT	3749	5894	5314	4187	5108	3744	6340	5781	4889	4821	7443	4926	5123	5201		GAGA	A	0.359618	0.719368	0.297272	0.33758	0.341143	0.573563	0.856611	0.822485	0.793684	0.787419	0.837816	0.437191	0.348294	0.19582		ATAT	0.704455	0.517306	0.561912	0.563888	0.442443	0.247596	0.442429	0.576025	0.645326	0.544493	0.395674	0.579578	0.604138	0.667756
ATCT	3627	4818	5425	3795	5346	4093	5886	5506	5145	4807	6182	5038	5622	5447		GAGA	T	0	0	0	0	0	0	0	0	0	0	0	0.00098912	0	0		ATCT	0.698925	0.744292	0.653272	0.62556	0.310138	0.164916	0.737173	0.869778	0.89621	0.794882	0.646393	0.571258	0.541978	0.640536
ATGT	2322	3240	3347	2101	3214	2380	3406	2869	2917	2773	3989	2620	3057	2776		GAGA	C	0	0.000988142	0	0	0	0	0	0	0.00105263	0	0	0	0.000897666	0		ATGT	0.755814	0.45463	0.75112	0.693479	0.640635	0.463445	0.343511	0.413733	0.466575	0.421926	0.292555	0.652672	0.688911	0.771614
ATTT	5174	7643	8577	5621	6667	5800	8804	8036	7125	7277	9837	7203	6872	8191		GAGA	G	0.640382	0.279644	0.702728	0.66242	0.658857	0.426437	0.143389	0.177515	0.205263	0.212581	0.162184	0.56182	0.650808	0.80418		ATTT	0.701392	0.405469	0.504022	0.501512	0.20894	0.0808621	0.33587	0.407417	0.485474	0.478356	0.359866	0.525614	0.514261	0.632157
CAAT	3116	4326	4228	3199	4320	3128	4490	4585	4393	4356	5625	4511	4573	4484		GAGA	N	0	0	0	0	0	0	0	0	0	0	0	0	0	0		CAAT	0.706996	0.47619	0.62157	0.603626	0.350231	0.179987	0.361247	0.466521	0.529251	0.417355	0.323733	0.543339	0.5644	0.67529
CACT	2531	3678	4310	2429	3662	3130	4263	3742	3323	3373	5239	3618	3732	4241		GAGA	-	0	0	0	0	0	0	0	0	0	0	0	0	0	0		CACT	0.660608	0.793366	0.698376	0.659119	0.423812	0.267732	0.798968	0.877338	0.914836	0.805514	0.623783	0.524323	0.526527	0.615892
CAGT	1744	2449	2350	1709	1881	1954	2882	2931	1852	2099	2807	2530	2341	2311		GATA	A	0.355956	0.682979	0.426972	0.446082	0.556846	0.668643	0.798034	0.733183	0.68337	0.695603	0.792838	0.436194	0.331885	0.223332		CAGT	0.711009	0.402205	0.749362	0.699824	0.557682	0.366428	0.262318	0.333333	0.402808	0.320152	0.223726	0.530435	0.668518	0.719602
CATT	3573	5655	5644	4224	5190	4050	5983	5897	5504	5266	6498	5987	5175	5474		GATA	T	0.000692521	0	0	0	0	0	0	0	0.000550661	0.00225479	0.000453309	0	0	0		CATT	0.695214	0.427233	0.566797	0.534564	0.379191	0.256296	0.296841	0.381211	0.442951	0.374288	0.296399	0.498079	0.540097	0.632262
CCAT	2568	4119	4663	2810	3623	3247	4917	4173	3988	4342	5514	4209	3947	4340		GATA	C	0	0	0	0	0.000611247	0.000658762	0.0004914	0	0	0.000563698	0.000453309	0.000550055	0	0.000525486		CCAT	0.681075	0.601602	0.67403	0.645552	0.356335	0.188482	0.557657	0.655164	0.723922	0.611009	0.516141	0.518651	0.547251	0.591014
CCCT	2163	3206	3305	2316	3437	2800	3711	2951	2908	3254	4242	3304	3087	3125		GATA	G	0.643352	0.317021	0.573028	0.553918	0.442543	0.330698	0.201474	0.266817	0.316079	0.301578	0.206256	0.563256	0.668115	0.776143		CCCT	0.650948	0.821896	0.763389	0.715026	0.420134	0.255714	0.810024	0.870891	0.921596	0.818377	0.706506	0.521489	0.478134	0.54528
CCGT	1685	2344	1630	1552	1841	1536	2570	2488	2169	2033	2857	1901	2195	2230		GATA	N	0	0	0	0	0	0	0	0	0	0	0	0	0	0		CCGT	0.694955	0.440273	0.763804	0.670747	0.504074	0.375651	0.342023	0.418006	0.483633	0.458436	0.354918	0.495529	0.604556	0.626009
CCTT	3030	4354	4566	3179	4379	3420	5029	4795	4236	4123	5923	4796	3826	4954		GATA	-	0	0	0	0	0	0	0	0	0	0	0	0	0	0		CCTT	0.687129	0.522738	0.680245	0.656181	0.410824	0.278655	0.416186	0.545151	0.612842	0.585981	0.48624	0.501043	0.538683	0.571457
CGAT	1548	1741	2187	1656	1912	1354	2479	2390	2086	1975	2650	2243	2201	2167		GCAA	A	0.343166	0.57815	0.313944	0.345165	0.670463	0.83844	0.540181	0.526349	0.456036	0.285151	0.335606	0.391785	0.343192	0.302521		CGAT	0.697674	0.439977	0.639232	0.588768	0.347803	0.192762	0.31424	0.427615	0.495686	0.410127	0.286415	0.549264	0.56338	0.705584
CGCT	1395	1687	1644	1179	1824	974	1980	1558	1690	1677	2338	1767	1974	1711		GCAA	T	0	0	0	0	0	0.000928505	0.00060423	0.000634921	0	0	0	0	0.000616143	0		CGCT	0.650179	0.713693	0.753041	0.673452	0.464364	0.283368	0.625758	0.824775	0.849704	0.716756	0.579555	0.531409	0.537994	0.666277
CGGT	1018	1098	1059	731	1424	823	1508	1239	1130	1220	1546	1231	1318	1312		GCAA	C	0	0	0	0.00122399	0	0.000928505	0.00120846	0.000634921	0.00149031	0	0.000757576	0	0.000616143	0		CGGT	0.682711	0.407104	0.751653	0.692202	0.626404	0.447145	0.256631	0.300242	0.369912	0.306557	0.22251	0.534525	0.596358	0.682927
CGTT	1936	2703	2817	2280	3103	2146	3128	3194	2640	2642	3136	3053	2744	2795		GCAA	G	0.656834	0.42185	0.686056	0.653611	0.329537	0.159703	0.458006	0.472381	0.542474	0.714849	0.663636	0.608215	0.655576	0.697479		CGTT	0.697831	0.462449	0.583955	0.529825	0.466323	0.260019	0.274936	0.39355	0.462121	0.359198	0.303253	0.545693	0.568513	0.670483
CTAT	3446	4675	4710	3739	4769	3263	5104	4780	4858	4125	6086	4497	4296	4576		GCAA	N	0	0	0	0	0	0	0	0	0	0	0	0	0	0		CTAT	0.77249	0.682567	0.688323	0.669965	0.42944	0.235979	0.540948	0.723222	0.761836	0.614545	0.469274	0.647543	0.659218	0.727054
CTCT	2986	3813	4071	3197	3722	3178	4666	3944	3798	3279	4843	3311	4120	4237		GCAA	-	0	0	0	0	0	0	0	0	0	0	0	0	0	0		CTCT	0.773275	0.839759	0.811103	0.761652	0.436325	0.268093	0.807973	0.919371	0.935229	0.857274	0.726203	0.669586	0.669903	0.736606
[truncated: 1,314 more rows]
[truncated: 44 more columns]

## Sheet: SI Tab 1 - ABE-PPA pTPH424 seq
ABE-PPA library sequences evaluated (pTPH424)
Notes
[truncated: 11 more rows]

## Sheet: SI Tab 3 -Oligo-treated control
Supplementary Table 3. GUIDE-Seq identified off-target sites.
[truncated: 33 more rows]

## Sheet: Site 3-WT Nme2 nuclease
#BED_Chromosome	BED_Min.Position	BED_Max.Position	BED_Name	Filename	WindowIndex	WindowChromosome	Position	WindowSequence	+.mi	-.mi	bi.sum.mi	bi.geometric_mean.mi	+.total	-.total	total.sum	total.geometric_mean	primer1.mi	primer2.mi	primer.geometric_mean	position.stdev	BED_Site_Name	BED_Score	BED_Site_Chromosome	Site_SubstitutionsOnly.Sequence	Site_SubstitutionsOnly.NumSubstitutions	Site_SubstitutionsOnly.Strand	Site_SubstitutionsOnly.Start	Site_SubstitutionsOnly.End	Site_GapsAllowed.Sequence	Site_GapsAllowed.Length	Site_GapsAllowed.Score	Site_GapsAllowed.Substitutions	Site_GapsAllowed.Insertions	Site_GapsAllowed.Deletions	Site_GapsAllowed.Strand	Site_GapsAllowed.Start	Site_GapsAllowed.End	Cell	Targetsite	TargetSequence	RealignedTargetSequence
[truncated: 30 more rows]

[truncated: 20 more sheets: Site 3-eNmeC nuclease, Site 3-eNmeC.NR nuclease, Site 3-SpRY nuclease, Site 3-SpRY HF1 nuclease, Site 4-WT Nme2 nuclease, Site 4-eNmeC nuclease, Site 4-eNmeC.NR nuclease, Site 4-SpRY HF1 nuclease, Site 4-SpRY nuclease, Site 5-WT Nme2 nuclease, Site 5-eNmeC nuclease, Site 5-eNmeC.NR nuclease, Site 5-SpRY nuclease, Site 5-SpRY HF1 nuclease, Site 6-WT Nme2 nuclease, Site 6-eNmeC nuclease, Site 6-eNmeC.NR nuclease, Site 6-SpRY HF1 nuclease, Site 6-SpRY nuclease, Sup. Table 5 - Sites]
